# Supplementary material for: Bis[μ-4-(1H-imidazol-3-ium-1-yl)benzoato-κ2 O:O′]bis­[(methanol)tris­(nitrato-κ2 O,O′)terbium(III)]
Source: Acta Crystallogr Sect E Struct Rep Online. 2011 Jan 22;67(Pt 2):m253–4. doi: 10.1107/S1600536811002443 (PMC3051581; doi:10.1107/S1600536811002443)
Supplement: Supplementary file 1 [file e-67-0m253-sup1.cif]

##############################################################################
###                                                                        ###
###        Electronic paper (Acta Crystallographica Section E)             ###
###                                                                        ###
##############################################################################
#                                                                            #
# This CIF contains the data in a paper accepted for publication in Acta     #
# Crystallographica Section E. It conforms to the requirements of Notes      #
# for Authors for Section E, and has been peer reviewed under the auspices   #
# of the IUCr Commission on Journals.                                        #
#                                                                            #
# Full details of the Crystallographic Information File format               #
# are given in the paper "The Crystallographic Information File (CIF):       #
# a New Standard Archive File for Crystallography" by S. R. Hall, F. H.      #
# Allen and I. D. Brown [Acta Cryst. (1991), A47, 655-685].                  #
#                                                                            #
# The current version of the core CIF dictionary is obtainable from          #
# ftp://ftp.iucr.org/pub/cif_core.dic. The current version number is 2.4.    #
#                                                                            #
# Software is freely available for graphical display of the structure(s) in  #
# this CIF.  For information consult the CIF home page http://www.iucr.org/  #
# cif/home.html                                                              #
#                                                                            #
# This file may be used for bona fide research purposes within the           #
# scientific community so long as proper attribution is given to the journal # 
# article from which it was obtained.                                        #
#                                                                            #
##############################################################################
                                             
data_I
_audit_creation_method     SHELXL-97
_chemical_name_systematic
;
Bis[\m-4-(1<i>H</i>-imidazol-3-ium-1-yl)benzoato-
\k^2^<i>O</i>:<i>O</i>']bis[(methanol)tris(nitrato-
\k^2^<i>O</i>,<i>O</i>')terbium(III)]
;
_chemical_name_common     ?
_chemical_formula_moiety     'C22 H24 N10 O24 Tb2'
_chemical_formula_sum     'C22 H24 N10 O24 Tb2'
_chemical_formula_iupac     '[Tb2 (N O3)6 (C10 H8 N2 O2)2 (C H4 O)2]'
_chemical_formula_weight     1130.35
_chemical_melting_point     ?
_symmetry_cell_setting     triclinic
_symmetry_space_group_name_H-M     'P -1'
_symmetry_space_group_name_Hall     '-P 1'
loop_
    _symmetry_equiv_pos_as_xyz
    'x, y, z'
    '-x, -y, -z'
_cell_length_a     8.2966(3)
_cell_length_b     9.6107(3)
_cell_length_c     11.6780(4)
_cell_angle_alpha     95.328(2)
_cell_angle_beta     101.271(2)
_cell_angle_gamma     100.166(2)
_cell_volume     891.01(5)
_cell_formula_units_Z     1
_cell_measurement_reflns_used     9939
_cell_measurement_theta_min     2.66
_cell_measurement_theta_max     28.47
_cell_measurement_temperature     296(2)
_exptl_crystal_description     'block'
_exptl_crystal_colour     'colourless'
_exptl_crystal_size_max     0.32
_exptl_crystal_size_mid     0.24
_exptl_crystal_size_min     0.20
_exptl_crystal_density_diffrn     2.107
_exptl_crystal_density_meas     ?
_exptl_crystal_density_method     'not measured'
_exptl_crystal_F_000     548
_exptl_absorpt_coefficient_mu     4.045
_exptl_absorpt_correction_type     multi-scan
_exptl_absorpt_process_details     '(SADABS; Sheldrick, 1996)'
_exptl_absorpt_correction_T_min     0.3576
_exptl_absorpt_correction_T_max     0.4984
_exptl_special_details
;
;
_diffrn_ambient_temperature     296(2)
_diffrn_radiation_type     'MoK\a'
_diffrn_radiation_wavelength     0.71073
_diffrn_radiation_source     'sealed tube'
_diffrn_radiation_monochromator     'graphite'
_diffrn_measurement_device_type     'Bruker SMART CCD area-detector'
_diffrn_measurement_method     '\f and \w'
_diffrn_detector_area_resol_mean     .
_diffrn_reflns_number     14627
_diffrn_reflns_av_R_equivalents     0.0368
_diffrn_reflns_av_sigmaI/netI     0.0304
_diffrn_reflns_theta_min     2.17
_diffrn_reflns_theta_max     28.51
_diffrn_reflns_theta_full     28.51
_diffrn_measured_fraction_theta_max     0.961
_diffrn_measured_fraction_theta_full     0.961
_diffrn_reflns_limit_h_min     -11
_diffrn_reflns_limit_h_max     11
_diffrn_reflns_limit_k_min     -12
_diffrn_reflns_limit_k_max     12
_diffrn_reflns_limit_l_min     -15
_diffrn_reflns_limit_l_max     15
_diffrn_standards_number     .
_diffrn_standards_interval_count     .
_diffrn_standards_interval_time     .
_diffrn_standards_decay_%     .
_refine_special_details
;
Refinement of <i>F</i>^2^ against ALL reflections. The weighted <i>R</i>-factor
<i>wR</i> and goodness of fit <i>S</i> are based on <i>F</i>^2^, conventional
<i>R</i>-factors <i>R</i> are based on <i>F</i>, with <i>F</i> set to zero for
negative <i>F</i>^2^. The threshold expression of <i>F</i>^2^ >
\s(<i>F</i>^2^) is used only for calculating <i>R</i>-factors(gt) <i>etc</i>.
and is not relevant to the choice of reflections for refinement.
<i>R</i>-factors based on <i>F</i>^2^ are statistically about twice as large
as those based on <i>F</i>, and <i>R</i>- factors based on ALL data will be
even larger.
;
_reflns_number_total     4356
_reflns_number_gt     3924
_reflns_threshold_expression     I>2sigma(I)
_refine_ls_structure_factor_coef     Fsqd
_refine_ls_matrix_type     full
_refine_ls_R_factor_all     0.0313
_refine_ls_R_factor_gt     0.0263
_refine_ls_wR_factor_gt     0.0590
_refine_ls_wR_factor_ref     0.0608
_refine_ls_goodness_of_fit_ref     1.043
_refine_ls_restrained_S_all     1.043
_refine_ls_number_reflns     4356
_refine_ls_number_parameters     266
_refine_ls_number_restraints     0
_refine_ls_hydrogen_treatment     mixed
_refine_ls_weighting_scheme     calc
_refine_ls_weighting_details
                 'calc w=1/[\s^2^(Fo^2^)+(0.0361P)^2^] where P=(Fo^2^+2Fc^2^)/3'
_atom_sites_solution_hydrogens     geom
_atom_sites_solution_primary     direct
_atom_sites_solution_secondary     difmap
_refine_ls_shift/su_max     0.002
_refine_ls_shift/su_mean     0.000
_refine_diff_density_max     1.013
_refine_diff_density_min     -0.493
_refine_ls_extinction_method     none
_refine_ls_extinction_coef     ?
loop_
    _atom_type_symbol
    _atom_type_description
    _atom_type_scat_dispersion_real
    _atom_type_scat_dispersion_imag
    _atom_type_scat_source
    'C' 'C' 0.0033 0.0016
                         'International Tables Vol C Tables 4.2.6.8 and 6.1.1.4'
    'H' 'H' 0.0000 0.0000
                         'International Tables Vol C Tables 4.2.6.8 and 6.1.1.4'
    'N' 'N' 0.0061 0.0033
                         'International Tables Vol C Tables 4.2.6.8 and 6.1.1.4'
    'O' 'O' 0.0106 0.0060
                         'International Tables Vol C Tables 4.2.6.8 and 6.1.1.4'
    'Tb' 'Tb' -0.1723 4.1537
                         'International Tables Vol C Tables 4.2.6.8 and 6.1.1.4'
_computing_data_collection     'SMART (Bruker, 1997)'
_computing_cell_refinement     'SMART (Bruker, 1997)'
_computing_data_reduction     'SAINT (Bruker, 1997)'
_computing_structure_solution     'SHELXTL (Sheldrick, 2008)'
_computing_structure_refinement     'SHELXTL (Sheldrick, 2008)'
_computing_molecular_graphics     'SHELXTL (Sheldrick, 2008)'
_computing_publication_material     'SHELXTL (Sheldrick, 2008)'
loop_
    _atom_site_type_symbol
    _atom_site_label
    _atom_site_fract_x
    _atom_site_fract_y
    _atom_site_fract_z
    _atom_site_U_iso_or_equiv
    _atom_site_adp_type
    _atom_site_calc_flag
    _atom_site_refinement_flags
    _atom_site_occupancy
    _atom_site_disorder_assembly
    _atom_site_disorder_group
    Tb Tb1 0.457118(19) 0.675119(14) 0.848450(11) 0.03284(6) Uani d . 1 . .
    O O1 0.2845(3) 0.4704(2) 0.8671(2) 0.0460(6) Uani d . 1 . .
    O O2 0.3792(4) 0.3116(3) 0.9719(2) 0.0512(6) Uani d . 1 . .
    O O3 0.7282(4) 0.6892(3) 0.7935(3) 0.0581(7) Uani d . 1 . .
    O O4 0.5994(4) 0.4789(3) 0.8034(3) 0.0553(7) Uani d . 1 . .
    O O5 0.8288(6) 0.5102(5) 0.7405(4) 0.1010(14) Uani d . 1 . .
    O O6 0.3662(4) 0.5789(3) 0.6383(2) 0.0515(6) Uani d . 1 . .
    O O7 0.1885(4) 0.6835(3) 0.7055(3) 0.0592(7) Uani d . 1 . .
    O O8 0.1450(6) 0.6100(4) 0.5188(3) 0.1017(15) Uani d . 1 . .
    O O9 0.4888(5) 0.8709(3) 0.7163(2) 0.0649(8) Uani d . 1 . .
    O O10 0.5819(4) 0.9363(3) 0.9002(2) 0.0550(7) Uani d . 1 . .
    O O11 0.6051(5) 1.0899(3) 0.7783(3) 0.0784(10) Uani d . 1 . .
    O O12 0.2864(4) 0.7787(3) 0.9605(2) 0.0573(7) Uani d . 1 . .
    H H1O 0.3305 0.8559 0.9989 0.086 Uiso d R 1 . .
    N N1 -0.1852(3) -0.0986(3) 0.5742(2) 0.0356(5) Uani d . 1 . .
    N N2 -0.3091(5) -0.3070(3) 0.4848(3) 0.0497(8) Uani d . 1 . .
    N N3 0.7211(5) 0.5573(4) 0.7785(3) 0.0555(8) Uani d . 1 . .
    N N4 0.2299(5) 0.6250(3) 0.6183(3) 0.0523(8) Uani d . 1 . .
    N N5 0.5595(4) 0.9700(3) 0.7973(3) 0.0472(7) Uani d . 1 . .
    C C1 0.2827(4) 0.3458(3) 0.8879(3) 0.0344(6) Uani d . 1 . .
    C C2 0.1576(4) 0.2281(3) 0.8068(3) 0.0326(6) Uani d . 1 . .
    C C3 0.1500(5) 0.0880(4) 0.8264(3) 0.0488(9) Uani d . 1 . .
    H H3 0.2213 0.0662 0.8912 0.059 Uiso calc R 1 . .
    C C4 0.0369(6) -0.0201(4) 0.7502(3) 0.0538(10) Uani d . 1 . .
    H H4 0.0328 -0.1145 0.7632 0.065 Uiso calc R 1 . .
    C C5 -0.0694(4) 0.0123(3) 0.6554(3) 0.0332(6) Uani d . 1 . .
    C C6 -0.0660(5) 0.1519(4) 0.6361(3) 0.0446(8) Uani d . 1 . .
    H H6 -0.1396 0.1735 0.5724 0.054 Uiso calc R 1 . .
    C C7 0.0478(4) 0.2594(3) 0.7121(3) 0.0409(7) Uani d . 1 . .
    H H7 0.0506 0.3538 0.6995 0.049 Uiso calc R 1 . .
    C C8 -0.3167(5) -0.0831(4) 0.4857(3) 0.0526(9) Uani d . 1 . .
    H H8 -0.3467 0.0022 0.4670 0.063 Uiso calc R 1 . .
    C C9 -0.3922(5) -0.2143(5) 0.4321(3) 0.0554(10) Uani d . 1 . .
    H H9 -0.4852 -0.2370 0.3698 0.066 Uiso calc R 1 . .
    C C10 -0.1834(5) -0.2376(4) 0.5700(3) 0.0434(7) Uani d . 1 . .
    H H10 -0.1070 -0.2784 0.6186 0.052 Uiso calc R 1 . .
    C C11 0.1366(7) 0.7167(6) 0.9925(5) 0.0750(14) Uani d . 1 . .
    H H11A 0.0994 0.7879 1.0384 0.113 Uiso calc R 1 . .
    H H11B 0.1569 0.6410 1.0381 0.113 Uiso calc R 1 . .
    H H11C 0.0518 0.6792 0.9227 0.113 Uiso calc R 1 . .
    H H2N -0.325(6) -0.389(6) 0.460(4) 0.064(14) Uiso d . 1 . .
loop_
    _atom_site_aniso_label
    _atom_site_aniso_U_11
    _atom_site_aniso_U_22
    _atom_site_aniso_U_33
    _atom_site_aniso_U_12
    _atom_site_aniso_U_13
    _atom_site_aniso_U_23
    Tb1 0.03738(9) 0.02521(8) 0.03241(8) 0.00405(6) 0.00267(5) 0.00046(5)
    O1 0.0431(14) 0.0275(11) 0.0608(14) -0.0002(10) 0.0031(11) 0.0038(10)
    O2 0.0586(17) 0.0418(13) 0.0407(12) -0.0013(12) -0.0077(11) 0.0037(10)
    O3 0.0486(16) 0.0517(16) 0.0746(18) 0.0049(13) 0.0199(13) 0.0076(13)
    O4 0.0537(17) 0.0403(14) 0.0748(17) 0.0140(13) 0.0172(13) 0.0072(12)
    O5 0.093(3) 0.098(3) 0.148(4) 0.056(3) 0.072(3) 0.029(3)
    O6 0.0658(18) 0.0396(13) 0.0424(12) 0.0117(12) 0.0008(11) -0.0071(10)
    O7 0.0545(17) 0.0576(17) 0.0631(17) 0.0208(14) -0.0009(13) 0.0064(13)
    O8 0.128(4) 0.090(3) 0.0587(19) 0.019(3) -0.045(2) 0.0059(18)
    O9 0.096(2) 0.0408(14) 0.0464(14) 0.0011(15) -0.0020(14) 0.0055(11)
    O10 0.082(2) 0.0377(13) 0.0405(12) 0.0010(13) 0.0129(12) 0.0018(10)
    O11 0.105(3) 0.0331(14) 0.088(2) -0.0013(16) 0.007(2) 0.0200(14)
    O12 0.0515(16) 0.0553(16) 0.0598(15) 0.0053(13) 0.0147(12) -0.0152(12)
    N1 0.0358(14) 0.0319(13) 0.0357(12) 0.0046(11) 0.0036(10) 0.0007(10)
    N2 0.058(2) 0.0338(15) 0.0493(16) -0.0016(14) 0.0080(14) -0.0071(12)
    N3 0.049(2) 0.062(2) 0.0601(19) 0.0181(17) 0.0164(15) 0.0073(16)
    N4 0.063(2) 0.0357(15) 0.0472(16) 0.0061(15) -0.0106(15) 0.0071(12)
    N5 0.0543(19) 0.0322(14) 0.0536(17) 0.0057(13) 0.0103(14) 0.0056(12)
    C1 0.0349(16) 0.0320(15) 0.0330(14) 0.0000(12) 0.0068(12) 0.0010(11)
    C2 0.0350(16) 0.0283(14) 0.0334(13) 0.0037(12) 0.0073(11) 0.0033(10)
    C3 0.059(2) 0.0328(16) 0.0434(17) 0.0047(16) -0.0126(15) 0.0060(13)
    C4 0.068(3) 0.0260(15) 0.056(2) 0.0059(16) -0.0117(18) 0.0060(14)
    C5 0.0344(16) 0.0284(14) 0.0346(14) 0.0049(12) 0.0053(11) 0.0003(11)
    C6 0.046(2) 0.0334(16) 0.0474(17) 0.0078(15) -0.0082(14) 0.0083(13)
    C7 0.0440(19) 0.0258(14) 0.0479(17) 0.0042(13) -0.0005(14) 0.0078(12)
    C8 0.054(2) 0.0432(19) 0.0512(19) 0.0102(17) -0.0090(16) 0.0002(15)
    C9 0.051(2) 0.055(2) 0.0496(19) 0.0078(19) -0.0028(16) -0.0081(16)
    C10 0.048(2) 0.0325(16) 0.0457(17) 0.0038(14) 0.0073(14) 0.0013(13)
    C11 0.064(3) 0.089(4) 0.078(3) 0.014(3) 0.034(2) 0.004(3)
_geom_special_details
;
All e.s.d.'s (except the e.s.d. in the dihedral angle between two l.s. planes)
are estimated using the full covariance matrix. The cell e.s.d.'s are taken
into account individually in the estimation of e.s.d.'s in distances, angles
and torsion angles; correlations between e.s.d.'s in cell parameters are only
used when they are defined by crystal symmetry. An approximate (isotropic)
treatment of cell e.s.d.'s is used for estimating e.s.d.'s involving l.s.
planes.
;
loop_
    _geom_bond_atom_site_label_1
    _geom_bond_atom_site_label_2
    _geom_bond_site_symmetry_2
    _geom_bond_distance
    _geom_bond_publ_flag
    Tb1 O2 2_667 2.245(2) yes
    Tb1 O1 . 2.275(2) yes
    Tb1 O12 . 2.385(3) yes
    Tb1 O3 . 2.441(3) yes
    Tb1 O6 . 2.461(2) yes
    Tb1 O4 . 2.464(3) yes
    Tb1 O10 . 2.509(3) yes
    Tb1 O7 . 2.529(3) yes
    Tb1 O9 . 2.553(3) yes
    Tb1 N3 . 2.855(3) ?
    Tb1 N4 . 2.910(3) ?
    O1 C1 . 1.242(4) ?
    O2 C1 . 1.248(4) ?
    O2 Tb1 2_667 2.245(2) ?
    O3 N3 . 1.253(5) ?
    O4 N3 . 1.248(4) ?
    O5 N3 . 1.209(5) ?
    O6 N4 . 1.274(5) ?
    O7 N4 . 1.252(5) ?
    O8 N4 . 1.216(4) ?
    O9 N5 . 1.251(4) ?
    O10 N5 . 1.261(4) ?
    O11 N5 . 1.203(4) ?
    O12 C11 . 1.415(6) ?
    O12 H1O . 0.8147 ?
    N1 C10 . 1.335(4) ?
    N1 C8 . 1.388(5) ?
    N1 C5 . 1.433(4) ?
    N2 C10 . 1.323(5) ?
    N2 C9 . 1.342(6) ?
    N2 H2N . 0.80(5) ?
    C1 C2 . 1.502(4) ?
    C2 C3 . 1.379(5) ?
    C2 C7 . 1.380(4) ?
    C3 C4 . 1.382(5) ?
    C3 H3 . 0.9300 ?
    C4 C5 . 1.371(5) ?
    C4 H4 . 0.9300 ?
    C5 C6 . 1.378(5) ?
    C6 C7 . 1.380(4) ?
    C6 H6 . 0.9300 ?
    C7 H7 . 0.9300 ?
    C8 C9 . 1.340(5) ?
    C8 H8 . 0.9300 ?
    C9 H9 . 0.9300 ?
    C10 H10 . 0.9300 ?
    C11 H11A . 0.9600 ?
    C11 H11B . 0.9600 ?
    C11 H11C . 0.9600 ?
loop_
    _geom_angle_atom_site_label_1
    _geom_angle_atom_site_label_2
    _geom_angle_atom_site_label_3
    _geom_angle_site_symmetry_1
    _geom_angle_site_symmetry_3
    _geom_angle
    _geom_angle_publ_flag
    O2 Tb1 O1 2_667 . 93.66(9) n
    O2 Tb1 O12 2_667 . 81.77(11) ?
    O1 Tb1 O12 . . 81.94(10) n
    O2 Tb1 O3 2_667 . 80.85(11) ?
    O1 Tb1 O3 . . 125.28(10) ?
    O12 Tb1 O3 . . 148.43(10) ?
    O2 Tb1 O6 2_667 . 152.13(11) ?
    O1 Tb1 O6 . . 81.95(9) ?
    O12 Tb1 O6 . . 124.33(10) ?
    O3 Tb1 O6 . . 79.46(10) ?
    O2 Tb1 O4 2_667 . 82.58(10) ?
    O1 Tb1 O4 . . 73.61(10) ?
    O12 Tb1 O4 . . 149.92(11) ?
    O3 Tb1 O4 . . 51.67(10) ?
    O6 Tb1 O4 . . 69.74(9) ?
    O2 Tb1 O10 2_667 . 76.79(9) ?
    O1 Tb1 O10 . . 153.55(10) ?
    O12 Tb1 O10 . . 72.39(10) ?
    O3 Tb1 O10 . . 78.08(10) ?
    O6 Tb1 O10 . . 117.71(8) ?
    O4 Tb1 O10 . . 128.09(10) ?
    O2 Tb1 O7 2_667 . 154.61(11) ?
    O1 Tb1 O7 . . 77.57(10) ?
    O12 Tb1 O7 . . 73.48(10) ?
    O3 Tb1 O7 . . 123.72(10) n
    O6 Tb1 O7 . . 51.06(10) ?
    O4 Tb1 O7 . . 116.66(10) ?
    O10 Tb1 O7 . . 100.48(10) ?
    O2 Tb1 O9 2_667 . 123.29(9) ?
    O1 Tb1 O9 . . 142.55(9) ?
    O12 Tb1 O9 . . 96.38(12) ?
    O3 Tb1 O9 . . 71.99(11) ?
    O6 Tb1 O9 . . 68.14(9) ?
    O4 Tb1 O9 . . 113.68(11) ?
    O10 Tb1 O9 . . 49.74(8) ?
    O7 Tb1 O9 . . 66.28(11) ?
    O2 Tb1 N3 2_667 . 82.04(11) ?
    O1 Tb1 N3 . . 99.40(10) ?
    O12 Tb1 N3 . . 163.80(11) ?
    O3 Tb1 N3 . . 25.90(10) ?
    O6 Tb1 N3 . . 71.67(10) ?
    O4 Tb1 N3 . . 25.83(10) ?
    O10 Tb1 N3 . . 103.51(11) ?
    O7 Tb1 N3 . . 122.65(10) ?
    O9 Tb1 N3 . . 92.25(12) ?
    O2 Tb1 N4 2_667 . 173.59(9) ?
    O1 Tb1 N4 . . 80.14(9) ?
    O12 Tb1 N4 . . 98.87(11) ?
    O3 Tb1 N4 . . 101.31(11) ?
    O6 Tb1 N4 . . 25.75(10) ?
    O4 Tb1 N4 . . 94.00(10) ?
    O10 Tb1 N4 . . 109.53(8) ?
    O7 Tb1 N4 . . 25.40(10) ?
    O9 Tb1 N4 . . 63.06(9) ?
    N3 Tb1 N4 . . 97.26(11) ?
    C1 O1 Tb1 . . 143.1(2) ?
    C1 O2 Tb1 . 2_667 159.8(2) ?
    N3 O3 Tb1 . . 95.8(2) ?
    N3 O4 Tb1 . . 94.9(2) ?
    N4 O6 Tb1 . . 97.2(2) ?
    N4 O7 Tb1 . . 94.6(2) ?
    N5 O9 Tb1 . . 96.2(2) ?
    N5 O10 Tb1 . . 98.07(18) ?
    C11 O12 Tb1 . . 130.4(3) ?
    C11 O12 H1O . . 112.9 ?
    Tb1 O12 H1O . . 115.1 ?
    C10 N1 C8 . . 107.5(3) ?
    C10 N1 C5 . . 125.2(3) ?
    C8 N1 C5 . . 127.3(3) ?
    C10 N2 C9 . . 109.9(3) yes
    C10 N2 H2N . . 126(4) ?
    C9 N2 H2N . . 123(3) n
    O5 N3 O4 . . 122.5(4) ?
    O5 N3 O3 . . 120.1(4) ?
    O4 N3 O3 . . 117.4(3) ?
    O5 N3 Tb1 . . 175.0(3) ?
    O4 N3 Tb1 . . 59.30(18) ?
    O3 N3 Tb1 . . 58.31(19) ?
    O8 N4 O7 . . 122.8(4) ?
    O8 N4 O6 . . 120.4(4) ?
    O7 N4 O6 . . 116.8(3) ?
    O8 N4 Tb1 . . 174.9(4) ?
    O7 N4 Tb1 . . 60.03(17) ?
    O6 N4 Tb1 . . 57.02(15) ?
    O11 N5 O9 . . 122.2(3) ?
    O11 N5 O10 . . 121.9(3) ?
    O9 N5 O10 . . 115.9(3) ?
    O1 C1 O2 . . 124.1(3) ?
    O1 C1 C2 . . 118.3(3) ?
    O2 C1 C2 . . 117.6(3) ?
    C3 C2 C7 . . 119.3(3) ?
    C3 C2 C1 . . 120.5(3) ?
    C7 C2 C1 . . 120.2(3) ?
    C2 C3 C4 . . 120.3(3) ?
    C2 C3 H3 . . 119.9 ?
    C4 C3 H3 . . 119.9 ?
    C5 C4 C3 . . 119.8(3) ?
    C5 C4 H4 . . 120.1 ?
    C3 C4 H4 . . 120.1 ?
    C4 C5 C6 . . 120.6(3) ?
    C4 C5 N1 . . 120.6(3) ?
    C6 C5 N1 . . 118.8(3) ?
    C5 C6 C7 . . 119.3(3) ?
    C5 C6 H6 . . 120.4 ?
    C7 C6 H6 . . 120.4 ?
    C6 C7 C2 . . 120.7(3) ?
    C6 C7 H7 . . 119.7 ?
    C2 C7 H7 . . 119.7 ?
    C9 C8 N1 . . 107.0(3) ?
    C9 C8 H8 . . 126.5 ?
    N1 C8 H8 . . 126.5 ?
    C8 C9 N2 . . 107.6(3) ?
    C8 C9 H9 . . 126.2 ?
    N2 C9 H9 . . 126.2 ?
    N2 C10 N1 . . 108.0(3) ?
    N2 C10 H10 . . 126.0 ?
    N1 C10 H10 . . 126.0 ?
    O12 C11 H11A . . 109.5 ?
    O12 C11 H11B . . 109.5 ?
    H11A C11 H11B . . 109.5 ?
    O12 C11 H11C . . 109.5 ?
    H11A C11 H11C . . 109.5 ?
    H11B C11 H11C . . 109.5 ?
loop_
    _geom_hbond_atom_site_label_D
    _geom_hbond_atom_site_label_H
    _geom_hbond_atom_site_label_A
    _geom_hbond_site_symmetry_A
    _geom_hbond_distance_DH
    _geom_hbond_distance_HA
    _geom_hbond_distance_DA
    _geom_hbond_angle_DHA
    O12 H1O O10 2_677 0.81 2.15 2.960(4) 173
    N2 H2N O6 2_556 0.80(5) 2.00(5) 2.779(4) 167(5)
data_global
_journal_date_recd_electronic     2010-12-28
_journal_date_accepted     2011-01-18
_journal_name_full     'Acta Crystallographica, Section E'
_journal_year     2011
_journal_volume     67
_journal_issue      2
_journal_page_first     m253
_journal_page_last     m254
_journal_paper_category     QM
_journal_coeditor_code     GK2337
_publ_contact_author_name     'Prof. Soon W. Lee'
_publ_contact_author_address
;
Department of Chemistry (BK21)
Sungkyunkwan University
Natural Science Campus
Suwon 440-746
Republic of Korea
;
_publ_contact_author_email     soonwlee@skku.edu
_publ_contact_author_fax     '82(31)2907075'
_publ_contact_author_phone     '82(31)2907066'
_publ_section_title
;\
Bis[\m-4-(1<i>H</i>-imidazol-3-ium-1-yl)benzoato-\k^2^<i>O</i>:<i>O</i>']\
bis[(methanol)tris(nitrato-\k^2^<i>O</i>,<i>O</i>')terbium(III)]
;
loop_
    _publ_author_name
    _publ_author_address
    'Jung, Yeong-Min'
;
Department of Chemistry (BK21)
Sungkyunkwan University
Natural Science Campus
Suwon 440-746
Republic of Korea
;
    'Lee, Soon W.'
;
Department of Chemistry (BK21)
Sungkyunkwan University
Natural Science Campus
Suwon 440-746
Republic of Korea
;
_publ_section_synopsis     .
