# Supplementary material for: Bis[μ-4-(1H-imidazol-3-ium-1-yl)benzoato-κ2 O:O′]bis­[(methanol)tris­(nitrato-κ2 O,O′)terbium(III)]
Source: Acta Crystallogr Sect E Struct Rep Online. 2011 Jan 22;67(Pt 2):m253–4. doi: 10.1107/S1600536811002443 (PMC3051581; doi:10.1107/S1600536811002443)
Supplement: Supplementary file 2 [file e-67-0m253-Isup2.hkl]

# 
# h,k,l, Fc-squared, Fo-squared, sigma(Fo-squared) and status flag 
# 
data_I
_shelx_title ' P-1 in P-1' 
_shelx_refln_list_code          4 
_shelx_F_calc_maximum      249.78 
_exptl_crystal_F_000       548.00 
_reflns_d_resolution_high  0.7444 
 
loop_ 
 _symmetry_equiv_pos_as_xyz 
 'x, y, z' 
 '-x, -y, -z' 
 
_cell_length_a     8.2966 
_cell_length_b     9.6107 
_cell_length_c    11.6780 
_cell_angle_alpha  95.328 
_cell_angle_beta  101.271 
_cell_angle_gamma 100.166 
 
_shelx_F_squared_multiplier     1.000 
 
loop_ 
 _refln_index_h 
 _refln_index_k 
 _refln_index_l 
 _refln_F_squared_calc 
 _refln_F_squared_meas 
 _refln_F_squared_sigma 
 _refln_observed_status 
   1   0   0    18427.30    20886.03    285.23 o 
   2   0   0     1718.48     1793.32     12.29 o 
   3   0   0     4354.88     4346.77     46.70 o 
   4   0   0      679.92      648.81     13.13 o 
   5   0   0      102.64      116.48      8.56 o 
   6   0   0       13.43       11.83      9.94 o 
   7   0   0      540.62      573.21     28.21 o 
   8   0   0      678.24      690.43     32.13 o 
   9   0   0       46.22       57.01     25.32 o 
  10   0   0      275.77      260.55     41.91 o 
 -10   1   0      135.53      137.25     34.11 o 
  -9   1   0      518.69      527.12     47.34 o 
  -8   1   0     1245.08     1244.54     39.65 o 
  -7   1   0     2263.04     2207.74     47.79 o 
  -6   1   0     2541.83     2609.73     37.59 o 
  -5   1   0     2744.06     2742.52     24.33 o 
  -4   1   0     2759.71     2706.27     37.63 o 
  -3   1   0     2517.31     2161.27    294.37 o 
  -2   1   0     2809.84     2531.08    195.34 o 
  -1   1   0     3019.42     2927.30    501.57 o 
   0   1   0     3714.23     4644.56    958.20 o 
   1   1   0     2676.18     2817.77     38.42 o 
   2   1   0       51.89       73.37      6.10 o 
   3   1   0     7085.57     7221.30    166.20 o 
   4   1   0     7622.83     7552.71    122.25 o 
   5   1   0     4815.37     4849.44     47.21 o 
   6   1   0     1941.28     1904.68     50.29 o 
   7   1   0      525.95      460.22     26.93 o 
   8   1   0      903.96      902.59     42.21 o 
   9   1   0       81.32       65.02     16.90 o 
  10   1   0        0.51      -20.82     20.82 o 
 -10   2   0       45.70       31.63     26.18 o 
  -9   2   0       18.09        6.81     19.44 o 
  -8   2   0      325.03      288.36     34.93 o 
  -7   2   0     1000.18      944.67     34.83 o 
  -6   2   0     1733.16     1386.36    238.84 o 
  -5   2   0     2574.16     2450.41     27.42 o 
  -4   2   0    17217.40    17095.52     89.99 o 
  -3   2   0    12388.54    12176.03    176.92 o 
  -2   2   0     1764.13     1813.50     39.83 o 
  -1   2   0     6444.58     6382.09    675.07 o 
   0   2   0     3649.54     3326.79     36.36 o 
   2   2   0      309.59      341.79      9.99 o 
   4   2   0     4337.38     4598.37     89.58 o 
   5   2   0      427.20      467.50     17.78 o 
   6   2   0      768.84      771.38     31.80 o 
   7   2   0     1725.98     1624.70     46.54 o 
   8   2   0     1100.77     1071.88     41.68 o 
   9   2   0      427.85      433.88     31.28 o 
  10   2   0      176.83      145.31     37.32 o 
 -10   3   0      415.35      407.55     46.69 o 
  -9   3   0      485.93      512.29     45.77 o 
  -8   3   0      539.55      503.63     31.36 o 
  -7   3   0      518.60      514.93     23.55 o 
  -6   3   0     1180.49     1185.84     24.79 o 
  -5   3   0        0.16       -2.36      4.51 o 
  -4   3   0      987.45      926.70     14.98 o 
  -3   3   0     5265.01     5527.73     48.67 o 
  -2   3   0     5921.42     6337.63     52.57 o 
  -1   3   0     7277.34     7631.64    170.51 o 
   0   3   0    16402.94    15945.38    137.18 o 
   1   3   0     7884.71     8543.62    218.72 o 
   4   3   0     1988.52     2093.90     47.30 o 
   5   3   0      536.07      476.77     25.32 o 
   6   3   0      305.78      296.17     23.19 o 
   7   3   0        6.72       -2.64     11.06 o 
   8   3   0      209.09      215.87     27.36 o 
   9   3   0      342.16      379.68     31.30 o 
 -10   4   0      170.78      109.38     31.93 o 
  -9   4   0      744.36      755.40     23.91 o 
  -8   4   0      838.73      801.15     29.30 o 
  -7   4   0     1395.58     1323.00     33.78 o 
  -6   4   0     1981.97     1960.80     31.08 o 
  -5   4   0     2526.23     2562.71     32.09 o 
  -4   4   0     3100.93     3327.40     26.40 o 
  -2   4   0       75.97      153.56    165.00 o 
   1   4   0     1237.36     1268.13     27.11 o 
   2   4   0     1143.27     1275.15     25.97 o 
   3   4   0     4705.47     5078.90    102.56 o 
   4   4   0     4961.78     4782.98     38.33 o 
   5   4   0     2799.12     2685.09     61.91 o 
   6   4   0     1705.10     1617.16     46.79 o 
   7   4   0     1050.58     1003.17     41.19 o 
   8   4   0      397.90      350.54     29.86 o 
   9   4   0       36.34       34.72     18.28 o 
 -10   5   0        8.88        4.79     21.16 o 
  -9   5   0        1.03      -11.46     11.46 o 
  -8   5   0        8.64        4.10     12.09 o 
  -7   5   0      436.48      402.67     21.95 o 
  -6   5   0     1693.55     1668.12     35.25 o 
  -5   5   0     2506.54     2559.10     29.49 o 
  -4   5   0     5471.07     5694.00     46.71 o 
  -3   5   0     6958.43     7216.29     67.70 o 
  -2   5   0     2297.75     2146.61     21.61 o 
  -1   5   0    12374.09    12809.43    101.05 o 
   0   5   0     8478.20     9022.96     94.25 o 
   1   5   0     1559.82     1703.12     24.19 o 
   2   5   0      437.49      513.40     20.00 o 
   3   5   0        2.23        3.43      7.34 o 
   4   5   0      785.42      751.68     23.98 o 
   5   5   0      901.86      893.88     27.08 o 
   6   5   0      658.31      636.70     33.64 o 
   7   5   0     1256.31     1205.46     49.26 o 
   8   5   0      546.45      519.63     40.11 o 
   9   5   0      268.93      302.37     31.93 o 
 -10   6   0      237.27      267.94     21.40 o 
  -9   6   0      390.91      424.59     29.86 o 
  -8   6   0      709.91      749.26     34.50 o 
  -7   6   0      407.61      425.95     25.95 o 
  -6   6   0      361.83      406.23     20.73 o 
  -5   6   0       14.99       17.84      7.29 o 
  -3   6   0        7.24       60.70     19.52 o 
  -2   6   0     2019.85     2219.05     20.06 o 
  -1   6   0     5486.96     5668.20     47.68 o 
   0   6   0     4481.75     4459.47     61.23 o 
   1   6   0     2954.59     2926.79     37.45 o 
   2   6   0     4926.00     5087.48     82.33 o 
   3   6   0     3959.02     4354.17     93.27 o 
   4   6   0     3578.89     3929.44     61.34 o 
   6   6   0        3.00        8.38     12.97 o 
   7   6   0        0.41       12.34     14.52 o 
   8   6   0       23.30        9.85     16.29 o 
 -10   7   0       55.18       34.65     15.19 o 
  -9   7   0      180.11      186.51     22.72 o 
  -8   7   0      676.34      671.54     33.41 o 
  -7   7   0     2356.51     2406.85     52.44 o 
  -6   7   0      701.33      745.27     24.29 o 
  -5   7   0     2365.81     2384.47     36.64 o 
  -4   7   0     2878.69     2905.75     33.33 o 
  -3   7   0     1340.92     1208.99    121.90 o 
  -2   7   0      226.28      196.39      8.38 o 
  -1   7   0       76.39       91.05      7.36 o 
   0   7   0      283.96      293.74     13.14 o 
   1   7   0      488.87      550.93     17.55 o 
   2   7   0       18.75       28.03      9.01 o 
   3   7   0     2710.01     2689.46     51.28 o 
   4   7   0     1773.94     1940.34     41.94 o 
   5   7   0      784.29      909.40     36.67 o 
   6   7   0      522.18      608.00     34.12 o 
   7   7   0      447.84      486.25     36.02 o 
  -6   8   0      365.70      378.89     36.85 o 
  -5   8   0     1488.51     1543.45     44.80 o 
  -4   8   0     1840.07     1905.82     46.34 o 
  -3   8   0     1938.28     1990.18     31.55 o 
  -2   8   0     3592.53     3455.90     61.57 o 
  -1   8   0     2643.27     2538.59     35.15 o 
   0   8   0     2030.60     1989.37     47.43 o 
   1   8   0     3259.96     3071.95     48.25 o 
   2   8   0        4.93        8.27      8.43 o 
   3   8   0       20.36       36.68     12.64 o 
   4   8   0      157.39      144.86     19.39 o 
   5   8   0      223.98      219.45     23.03 o 
   6   8   0      261.52      275.81     33.14 o 
   7   8   0      293.99      323.22     48.27 o 
  -6   9   0      222.17      254.38     32.56 o 
  -5   9   0       36.48       65.91     21.62 o 
  -4   9   0        2.06       20.79     20.67 o 
  -3   9   0      194.06      174.57     13.27 o 
  -2   9   0      347.53      360.68     14.97 o 
  -1   9   0     1467.98     1426.76     35.69 o 
   0   9   0     2646.82     2477.84     83.70 o 
   1   9   0     1750.65     1627.31     38.56 o 
   2   9   0     1327.95     1292.11     35.87 o 
   3   9   0     1120.37     1056.56     45.40 o 
   4   9   0      842.19      877.06     39.71 o 
   5   9   0      349.59      488.13     33.15 o 
   6   9   0      177.78      261.69     43.19 o 
  -6  10   0      918.32      918.93     55.90 o 
  -5  10   0      828.32      794.63     51.25 o 
  -4  10   0      337.66      343.18     36.66 o 
  -3  10   0      793.79      786.01     48.61 o 
  -2  10   0      226.04      226.22     13.54 o 
  -1  10   0      140.20      139.61     13.23 o 
   0  10   0       23.85       21.74     10.47 o 
   1  10   0       58.81       65.75     13.38 o 
   2  10   0      343.89      309.92     21.36 o 
   3  10   0      512.87      476.07     26.30 o 
   4  10   0      464.45      437.36     26.61 o 
   5  10   0      667.70      709.38     61.43 o 
  -7  11   0        7.42        1.53     21.73 o 
  -6  11   0      166.21      141.90     30.96 o 
  -5  11   0      160.81      192.10     32.74 o 
  -4  11   0      562.18      534.85     43.67 o 
  -3  11   0      955.19      846.84     50.55 o 
  -2  11   0     1359.56     1332.40     42.03 o 
  -1  11   0     1300.85     1262.88     32.25 o 
   0  11   0      982.12      976.10     34.32 o 
   1  11   0      807.36      849.69     33.28 o 
   2  11   0      170.36      198.63     21.76 o 
   3  11   0      100.26       97.37     17.22 o 
  -5  12   0      150.27      138.43     31.75 o 
  -4  12   0       72.95       87.59     26.56 o 
  -3  12   0        8.08        9.85     19.71 o 
  -1  12   0      253.92      254.36     26.76 o 
   0  12   0      603.98      630.37     26.43 o 
   1  12   0      355.16      344.64     25.34 o 
  -2 -12   1      151.49      148.30     24.76 o 
  -1 -12   1       37.82       42.95     13.97 o 
   0 -12   1        0.54      -14.46     14.46 o 
   2 -12   1      215.49      254.49     33.39 o 
   3 -12   1      365.22      311.75     37.28 o 
   4 -12   1      421.46      363.12     40.68 o 
   5 -12   1      545.07      494.83     46.99 o 
  -3 -11   1      706.57      687.19     32.36 o 
  -2 -11   1      887.52      858.76     34.02 o 
  -1 -11   1     1244.35     1192.50     37.89 o 
   0 -11   1      766.14      764.74     30.55 o 
   1 -11   1      756.15      731.23     25.02 o 
   2 -11   1      118.47      131.88     26.59 o 
   3 -11   1       13.74       29.37     21.43 o 
   4 -11   1       23.51       37.10     22.05 o 
   5 -11   1       20.27       45.65     23.77 o 
   6 -11   1      155.27      188.73     34.14 o 
  -5 -10   1      156.76      153.76     24.96 o 
  -4 -10   1        1.98       17.37     14.89 o 
  -3 -10   1       59.03       47.47     13.20 o 
  -2 -10   1      382.42      352.39     22.43 o 
  -1 -10   1      528.38      502.27     24.72 o 
   0 -10   1     1567.94     1411.15     42.21 o 
   1 -10   1     1896.21     1787.08     34.11 o 
   2 -10   1     2025.29     1969.35     41.85 o 
   3 -10   1      925.88      928.47     51.72 o 
   4 -10   1     1010.69      927.76     53.37 o 
   5 -10   1      606.02      625.05     47.13 o 
   6 -10   1      202.70      244.72     35.14 o 
   8 -10   1        0.02      -20.35     21.33 o 
  -6  -9   1      779.74      914.82     44.95 o 
  -5  -9   1      841.89      902.17     46.44 o 
  -4  -9   1      864.89      852.83     40.05 o 
  -3  -9   1      919.79      900.71     38.96 o 
  -2  -9   1      821.88      821.17     29.21 o 
  -1  -9   1      657.55      631.60     25.32 o 
   0  -9   1       15.96        4.84      8.31 o 
   1  -9   1      118.29      122.01     11.61 o 
   2  -9   1      255.96      255.43     13.28 o 
   3  -9   1      532.73      541.92     28.21 o 
   4  -9   1      795.18      735.50     47.07 o 
   5  -9   1      977.36     1028.72     54.55 o 
  -7  -8   1       31.16      105.05     32.14 o 
  -6  -8   1       56.50      137.27     21.71 o 
  -5  -8   1      103.19      165.93     31.76 o 
  -4  -8   1      909.51      962.92     32.04 o 
  -3  -8   1     1793.26     1753.00     39.21 o 
  -2  -8   1     2171.53     2079.86     40.09 o 
  -1  -8   1     1292.25     1283.38     41.69 o 
   0  -8   1     2097.93     2107.50     48.56 o 
   1  -8   1     1641.80     1660.80     28.84 o 
   2  -8   1     1743.23     1677.81     25.09 o 
   3  -8   1     1007.48     1032.80     21.23 o 
   4  -8   1       64.94       98.98     10.46 o 
   5  -8   1        4.10       17.41      9.26 o 
   6  -8   1      267.25      264.77     21.24 o 
   7  -8   1      119.94      147.89     18.61 o 
   8  -8   1      522.05      578.61     45.53 o 
   9  -8   1      291.03      342.26     33.73 o 
  -7  -7   1      435.91      497.55     36.46 o 
  -6  -7   1      660.10      661.43     31.88 o 
  -5  -7   1      694.95      690.32     28.91 o 
  -4  -7   1       73.89       70.11     12.79 o 
  -3  -7   1      173.50      178.81     16.48 o 
  -2  -7   1      723.20      703.40     24.17 o 
  -1  -7   1      935.47      951.01     25.27 o 
   0  -7   1     1957.23     1932.34     25.04 o 
   1  -7   1     1937.90     1963.38     22.75 o 
   2  -7   1     2429.48     2451.96     26.89 o 
   3  -7   1     3453.40     3211.00    361.54 o 
   4  -7   1     1841.61     2035.64     30.85 o 
   5  -7   1     1162.48     1116.41     34.30 o 
   6  -7   1     1627.73     1658.63     41.69 o 
   7  -7   1       76.41       87.98     16.05 o 
   8  -7   1       24.00       19.43     13.22 o 
   9  -7   1        2.15        3.85     10.42 o 
  10  -7   1       63.35       70.92     19.76 o 
  -8  -6   1      194.48      189.05     27.16 o 
  -7  -6   1      579.61      580.84     36.61 o 
  -6  -6   1     1066.20     1103.01     44.32 o 
  -5  -6   1     1236.49     1357.80     35.42 o 
  -4  -6   1     2998.98     3072.10     67.46 o 
  -3  -6   1     1420.15     1322.64     30.99 o 
  -2  -6   1     2125.44     2024.23     34.74 o 
  -1  -6   1     2090.10     2125.31     34.20 o 
   0  -6   1     1133.75     1099.38     16.63 o 
   1  -6   1      163.19      191.86      8.46 o 
   2  -6   1      269.35      241.24     29.46 o 
   3  -6   1     1507.20     1369.48     61.72 o 
   4  -6   1     3309.88     3438.09     31.64 o 
   5  -6   1     3050.31     3159.74     44.35 o 
   6  -6   1     2353.64     2305.14     48.01 o 
   7  -6   1     1491.22     1420.03     41.82 o 
   8  -6   1      941.85      962.46     41.47 o 
   9  -6   1      374.81      370.66     22.74 o 
  10  -6   1       69.70       81.55     20.37 o 
  -9  -5   1      110.13      116.04     24.41 o 
  -8  -5   1        9.83        4.71     15.48 o 
  -7  -5   1        2.52        1.16     13.92 o 
  -6  -5   1       10.67       36.44     21.51 o 
  -3  -5   1     2817.48     2939.99     44.36 o 
  -2  -5   1     3231.62     3216.11     81.17 o 
  -1  -5   1     6650.31     6561.78     88.56 o 
   0  -5   1    11772.71    11956.49    151.05 o 
   1  -5   1     7013.95     6910.32     67.12 o 
   2  -5   1     8316.84     7825.19    722.70 o 
   4  -5   1      243.47      278.60     13.56 o 
   5  -5   1      112.13      130.89     10.68 o 
   6  -5   1      311.37      310.50     18.16 o 
   7  -5   1      382.61      411.64     25.35 o 
   8  -5   1      276.54      305.82     17.73 o 
   9  -5   1      231.28      239.83     13.52 o 
  10  -5   1      394.38      388.90     31.97 o 
  -9  -4   1      355.42      387.81     33.62 o 
  -8  -4   1     1131.49     1123.74     79.81 o 
  -7  -4   1     1562.08     1473.40     49.24 o 
  -6  -4   1     1818.64     1780.36     49.70 o 
  -5  -4   1     1000.99      967.05     32.64 o 
  -2  -4   1       62.11       45.12      5.59 o 
  -1  -4   1      410.94      375.68     10.38 o 
   0  -4   1     9415.91     9661.85     41.79 o 
   1  -4   1     7557.78     7019.83    340.29 o 
   2  -4   1     3646.01     3338.77     33.71 o 
   3  -4   1     8233.69     8081.45    123.97 o 
   4  -4   1     6968.03     6875.60    109.11 o 
   5  -4   1     2075.96     1994.63     37.24 o 
   6  -4   1     1920.98     1926.17     59.72 o 
   7  -4   1      530.95      522.64     22.47 o 
   8  -4   1      153.94      154.15     12.75 o 
   9  -4   1        0.07        2.83     13.09 o 
  10  -4   1       15.41       17.86     23.72 o 
 -10  -3   1        4.83        1.49     14.90 o 
  -9  -3   1       40.49       35.54     17.46 o 
  -8  -3   1      181.90      186.16     23.35 o 
  -7  -3   1      865.26      838.60     37.24 o 
  -6  -3   1     1390.49     1320.87     42.22 o 
  -5  -3   1     2183.04     2183.69     48.43 o 
  -4  -3   1     5071.54     5230.09     67.62 o 
  -3  -3   1     8935.66     9971.91    136.43 o 
  -1  -3   1    17094.24    18065.89    222.79 o 
   0  -3   1     4809.77     5055.28     29.31 o 
   1  -3   1      420.76      354.44     26.02 o 
   3  -3   1      963.82      932.24     14.35 o 
   4  -3   1     3295.40     3328.03     45.34 o 
   5  -3   1     3434.85     3522.87     48.73 o 
   6  -3   1     1641.40     1665.70     26.07 o 
   7  -3   1     1516.24     1536.19     42.46 o 
   8  -3   1      724.17      662.85     33.62 o 
   9  -3   1      491.56      504.35     32.75 o 
  10  -3   1      327.00      335.69     44.74 o 
 -10  -2   1      254.69      274.44     29.08 o 
  -9  -2   1      378.62      342.90     28.99 o 
  -8  -2   1      303.29      287.93     25.78 o 
  -7  -2   1       83.19       82.45     16.83 o 
  -6  -2   1       70.35       65.46     15.05 o 
  -5  -2   1      169.99      212.79     30.66 o 
  -4  -2   1     1965.39     2266.76     58.02 o 
  -1  -2   1    22320.44    22909.16    564.60 o 
   0  -2   1    21214.56    21224.86    176.30 o 
   1  -2   1       82.68       98.04      4.39 o 
   2  -2   1     1300.74     1412.92     15.79 o 
   3  -2   1     2360.50     2382.85     37.86 o 
   5  -2   1      478.72      511.99     13.60 o 
   6  -2   1       27.96       26.62      7.64 o 
   7  -2   1      159.09      125.70     17.30 o 
   8  -2   1      133.47      138.18     19.52 o 
   9  -2   1      238.27      261.09     37.74 o 
  10  -2   1      558.24      589.75     54.06 o 
 -10  -1   1      230.35      225.57     40.49 o 
  -9  -1   1      580.63      581.81     34.15 o 
  -8  -1   1     1116.00     1103.66     41.68 o 
  -7  -1   1     2304.04     2220.97     53.21 o 
  -6  -1   1     2518.52     2325.21     50.41 o 
  -5  -1   1     3691.89     3782.17     81.44 o 
  -4  -1   1      779.38      734.78     17.48 o 
  -2  -1   1     1897.08     1918.70     15.79 o 
   0  -1   1     4154.17     3828.29    235.03 o 
   1  -1   1    16119.99    16302.60    220.91 o 
   2  -1   1     9231.27     9491.39    236.96 o 
   3  -1   1    15442.58    15867.34    385.55 o 
   4  -1   1     7329.92     7205.57    105.20 o 
   5  -1   1     3659.65     3688.65     51.43 o 
   6  -1   1     2679.44     2592.67     50.81 o 
   7  -1   1     1343.12      972.42    212.47 o 
   8  -1   1      523.40      525.52     44.29 o 
   9  -1   1       26.35       15.69     20.74 o 
  10  -1   1        0.01       -8.76     20.71 o 
 -10   0   1       25.65       46.06     27.04 o 
  -9   0   1       87.29      108.54     18.98 o 
  -8   0   1      349.95      327.84     25.36 o 
  -7   0   1      335.95      306.46     24.48 o 
  -6   0   1      953.80      951.73     23.22 o 
  -5   0   1     3852.11     3757.73     52.75 o 
  -4   0   1     5447.13     5051.11     41.84 o 
  -3   0   1     4235.88     3867.61     26.14 o 
  -2   0   1     6384.81     6404.89     42.01 o 
  -1   0   1    16539.50    14349.29    900.58 o 
   1   0   1     4895.02     2495.87   1591.64 o 
   2   0   1     1236.39      980.55    159.47 o 
   3   0   1      202.45      216.93     11.81 o 
   4   0   1      478.45      493.69     14.01 o 
   5   0   1      890.49      895.09     18.11 o 
   6   0   1     2747.45     2664.01     59.86 o 
   7   0   1     3684.62     3683.46     61.51 o 
   8   0   1      672.73      687.27     31.49 o 
   9   0   1      736.13      671.22     52.99 o 
  10   0   1      267.04      251.67     42.23 o 
 -10   1   1      197.71      214.76     38.51 o 
  -9   1   1      451.79      419.19     43.70 o 
  -8   1   1      405.86      421.28     27.17 o 
  -7   1   1      599.91      626.46     30.24 o 
  -6   1   1      318.21      361.69     20.56 o 
  -5   1   1      550.08      554.94     14.68 o 
  -4   1   1     3651.31     3581.31     32.29 o 
  -3   1   1     6789.24     6652.57     67.80 o 
  -2   1   1     5746.01     6015.80    174.64 o 
  -1   1   1    14495.05    16072.56    284.86 o 
   0   1   1    20030.38    22388.35    242.29 o 
   1   1   1    15857.96    14676.23    211.66 o 
   2   1   1     2661.08     2532.59     42.10 o 
   3   1   1     3290.59     3082.05     47.44 o 
   4   1   1     3826.97     3758.31     62.29 o 
   5   1   1      481.94      465.87     14.32 o 
   6   1   1      171.92      154.51     16.55 o 
   7   1   1        0.83        6.37     10.17 o 
   8   1   1      396.71      419.07     27.16 o 
   9   1   1      224.25      219.12     37.54 o 
  10   1   1      198.62      226.97     40.86 o 
 -11   2   1       17.33       -6.00     23.17 o 
 -10   2   1      179.62      138.51     33.91 o 
  -9   2   1      424.70      434.22     43.44 o 
  -8   2   1     1111.39     1111.20     38.62 o 
  -7   2   1     2344.64     2245.19     42.90 o 
  -6   2   1     3501.80     3456.25     41.75 o 
  -5   2   1     6219.19     6482.00     77.32 o 
  -4   2   1     7441.48     7483.70     51.91 o 
  -3   2   1     7922.91     8162.75     70.65 o 
   0   2   1     4028.76     4505.49    150.28 o 
   1   2   1     1789.51     1663.91     25.54 o 
   2   2   1     2591.73     2484.33     44.54 o 
   3   2   1    13849.95    14359.26    235.53 o 
   4   2   1     6733.21     6698.67    179.24 o 
   5   2   1     3210.60     3204.76     57.94 o 
   6   2   1     1781.05     1621.12     42.41 o 
   7   2   1     1157.70     1102.64     43.07 o 
   8   2   1      292.10      298.33     25.51 o 
   9   2   1       63.61       75.44     17.90 o 
  10   2   1        0.42        2.33     24.80 o 
 -11   3   1       73.13       63.49     30.87 o 
 -10   3   1       34.07       37.12     26.19 o 
  -9   3   1       13.06       15.71     20.52 o 
  -8   3   1      129.87      116.71     19.74 o 
  -7   3   1      705.99      682.24     26.56 o 
  -6   3   1      233.40      220.99     16.61 o 
  -5   3   1     1550.12     1429.49    190.33 o 
  -4   3   1     5583.07     5254.81    531.95 o 
  -3   3   1     7978.63     7619.87    304.10 o 
  -2   3   1     6919.40     6592.42     51.01 o 
  -1   3   1     5950.07     6129.47     32.28 o 
   0   3   1     2749.83     3144.89     30.51 o 
   2   3   1     1354.90     1416.13     31.48 o 
   3   3   1        0.18        1.04      4.29 o 
   4   3   1     1314.61     1337.92     22.81 o 
   5   3   1      803.22      760.34     29.68 o 
   6   3   1      626.00      594.57     31.55 o 
   7   3   1     1353.96     1259.59     42.81 o 
   8   3   1      759.09      776.00     37.44 o 
   9   3   1      390.00      431.67     43.55 o 
 -10   4   1      306.17      250.04     38.60 o 
  -9   4   1      641.57      652.12     36.20 o 
  -8   4   1      922.46      933.27     40.11 o 
  -7   4   1     1012.80     1036.08     30.98 o 
  -6   4   1      616.99      636.25     18.64 o 
  -5   4   1      113.30      127.81      8.30 o 
  -4   4   1     2162.39     2086.71    236.98 o 
  -3   4   1     2796.73     3070.73    195.11 o 
  -2   4   1     8770.22     9683.54     83.47 o 
  -1   4   1     7640.33     7848.43     51.48 o 
   0   4   1     5745.74     6107.62     54.13 o 
   2   4   1     5926.96     6950.75    115.11 o 
   3   4   1     3692.07     4355.73     93.95 o 
   4   4   1      880.86      972.55     36.81 o 
   5   4   1      276.33      262.36     21.49 o 
   6   4   1       74.75      106.26     17.23 o 
   7   4   1       43.95       46.47     16.06 o 
   8   4   1      104.45       99.22     20.17 o 
   9   4   1       89.96      109.05     22.26 o 
 -10   5   1       76.67       70.59     28.02 o 
  -9   5   1      379.41      376.09     40.62 o 
  -8   5   1     1551.88     1529.46     38.89 o 
  -7   5   1     1828.98     1737.44     38.29 o 
  -6   5   1     2148.78     2129.05     30.16 o 
  -5   5   1     2837.33     2839.05     28.10 o 
  -4   5   1     1145.64      921.35    226.53 o 
  -3   5   1     1439.17     1435.65     16.11 o 
  -2   5   1     1078.52     1065.95     14.89 o 
  -1   5   1      133.35      160.40      6.25 o 
   0   5   1        4.00        7.59      3.49 o 
   1   5   1       65.98       70.42      6.67 o 
   2   5   1     1224.45     1367.99     31.44 o 
   3   5   1     3692.41     3965.17     56.16 o 
   4   5   1     3795.08     3836.95     45.78 o 
   5   5   1     2841.30     2869.11     55.27 o 
   6   5   1     2466.93     2380.65     57.87 o 
   7   5   1      833.60      816.70     53.76 o 
   8   5   1      263.47      270.04     28.16 o 
 -10   6   1       31.54       37.90     25.04 o 
  -9   6   1       12.91       25.55     20.65 o 
  -8   6   1        5.76        6.59     14.57 o 
  -7   6   1      119.12      113.98     14.57 o 
  -6   6   1     1309.54     1278.26     26.77 o 
  -5   6   1     1994.37     2102.61     27.23 o 
  -4   6   1     2668.83     2553.35    289.34 o 
  -3   6   1     3506.91     3446.58     29.43 o 
  -2   6   1     5436.20     5368.95     63.74 o 
  -1   6   1     4584.14     4396.70     36.40 o 
   0   6   1     4397.68     4470.61     72.74 o 
   1   6   1     2406.24     2441.06     80.59 o 
   2   6   1        6.08       71.08     16.42 o 
   3   6   1      438.11      623.90     41.21 o 
   5   6   1      264.81      265.06     17.75 o 
   6   6   1      222.64      257.93     25.29 o 
   7   6   1      362.38      377.04     30.63 o 
   8   6   1      296.09      309.50     31.47 o 
  -8   7   1      887.65      900.06     36.36 o 
  -7   7   1      793.45      805.51     31.78 o 
  -6   7   1      204.30      230.57     14.67 o 
  -5   7   1        3.72       12.28      6.57 o 
  -4   7   1       37.49       74.25      9.64 o 
  -3   7   1       16.66       33.58      8.10 o 
  -2   7   1     1006.80     1014.82     22.18 o 
  -1   7   1     3342.88     3317.51     39.62 o 
   0   7   1     5019.31     4843.64     87.90 o 
   1   7   1     2030.70     1943.97     36.28 o 
   2   7   1     4251.80     4462.52    143.66 o 
   3   7   1     2506.38     2816.62     91.73 o 
   4   7   1     1557.72     1564.23     52.64 o 
   5   7   1      466.80      512.19     24.20 o 
   6   7   1       60.65       76.60     22.58 o 
   7   7   1        0.61       -4.95     18.55 o 
  -6   8   1      534.49      548.11     32.88 o 
  -5   8   1      703.50      690.11     66.62 o 
  -4   8   1     2076.90     2133.05     58.89 o 
  -3   8   1     2371.60     2405.11     35.29 o 
  -2   8   1      961.44      941.18     22.91 o 
  -1   8   1      766.26      762.66     18.79 o 
   0   8   1      453.96      443.99     21.78 o 
   1   8   1       76.01       60.80     11.16 o 
   2   8   1      529.63      500.64     22.52 o 
   3   8   1     1195.52     1158.49     44.94 o 
   4   8   1     1539.50     1579.88     51.43 o 
   5   8   1      931.46      971.47     40.21 o 
   6   8   1      486.87      522.35     32.65 o 
  -7   9   1        7.99       12.66     19.20 o 
  -6   9   1       30.82       47.82     21.26 o 
  -5   9   1      541.08      573.03     32.24 o 
  -4   9   1     2210.06     2286.22    106.46 o 
  -3   9   1     1717.27     1762.99     32.43 o 
  -2   9   1     1493.26     1436.78     29.31 o 
  -1   9   1     1577.22     1543.43     26.97 o 
   0   9   1     1963.49     1886.68     40.55 o 
   1   9   1      884.61      866.25     29.28 o 
   2   9   1      159.47      187.56     16.96 o 
   3   9   1       10.26       14.29      9.78 o 
   4   9   1        7.05        7.59     10.50 o 
   5   9   1        6.34       30.19     14.70 o 
  -7  10   1      426.55      447.83     44.08 o 
  -6  10   1      375.83      420.70     42.11 o 
  -5  10   1      171.40      230.04     32.86 o 
  -4  10   1       19.22       18.13     14.48 o 
  -3  10   1       21.01       20.23      9.43 o 
  -2  10   1      256.88      261.23     16.37 o 
  -1  10   1      921.46      896.52     26.49 o 
   0  10   1     2030.14     1964.07     38.23 o 
   1  10   1     1629.33     1577.57     41.03 o 
   2  10   1     1019.00     1005.63     51.73 o 
   3  10   1      577.37      594.44     28.48 o 
   4  10   1      802.78      953.26     40.90 o 
  -7  11   1      374.81      340.82     41.44 o 
  -6  11   1      527.11      507.15     47.19 o 
  -5  11   1      628.94      635.27     48.85 o 
  -4  11   1     1159.37     1107.22     57.66 o 
  -3  11   1      748.37      748.41     38.13 o 
  -2  11   1      490.91      465.83     21.16 o 
  -1  11   1       91.25       90.78     13.12 o 
   0  11   1       64.06       56.03     11.88 o 
   1  11   1       40.76       45.81     13.57 o 
   2  11   1       59.43       46.53     14.97 o 
   3  11   1      227.39      273.21     23.64 o 
  -5  12   1      124.87      106.82     29.38 o 
  -4  12   1      434.79      396.14     40.16 o 
  -3  12   1      751.74      676.45     46.85 o 
  -2  12   1      647.11      674.12     54.69 o 
  -1  12   1      764.79      786.42     28.97 o 
   0  12   1      505.63      510.48     28.07 o 
   1  12   1      505.91      480.60     33.16 o 
  -2 -12   2      233.05      218.95     26.91 o 
  -1 -12   2      214.33      205.97     26.06 o 
   2 -12   2      449.95      437.36     42.04 o 
   3 -12   2      480.22      504.63     45.07 o 
   4 -12   2      424.25      424.47     32.52 o 
   5 -12   2      268.76      248.33     27.34 o 
  -4 -11   2      513.32      508.36     36.94 o 
  -3 -11   2      222.48      249.50     22.54 o 
  -2 -11   2      344.64      354.10     24.04 o 
  -1 -11   2      104.17      106.19     16.00 o 
   0 -11   2       62.23       50.32     12.89 o 
   2 -11   2      120.11       94.88     25.84 o 
   3 -11   2      461.62      412.11     36.75 o 
   4 -11   2      689.13      689.47     36.27 o 
   5 -11   2      599.23      614.42     35.72 o 
   6 -11   2      841.39      924.24     58.47 o 
   7 -11   2      348.53      356.49     41.50 o 
  -5 -10   2      223.94      242.48     29.07 o 
  -4 -10   2      532.02      480.83     34.06 o 
  -3 -10   2      775.38      795.11     40.15 o 
  -2 -10   2      604.09      597.51     27.49 o 
  -1 -10   2     1234.17     1210.63     35.46 o 
   0 -10   2     1744.91     1717.85     40.18 o 
   1 -10   2     1234.29     1230.45     29.00 o 
   2 -10   2      925.89      889.67     78.84 o 
   3 -10   2       66.11       69.24     17.27 o 
   4 -10   2       51.54       62.60     23.10 o 
   5 -10   2        2.98       11.73     14.58 o 
   6 -10   2       81.11       77.02     26.26 o 
   7 -10   2      334.51      417.69     42.61 o 
   8 -10   2      259.63      278.69     36.47 o 
  -6  -9   2      302.23      310.87     30.91 o 
  -5  -9   2      161.41      177.37     24.38 o 
  -4  -9   2       28.44       27.27     14.26 o 
  -3  -9   2       20.22       10.38     14.73 o 
  -2  -9   2      177.52      193.80     21.41 o 
  -1  -9   2      619.88      568.01     24.32 o 
   0  -9   2     1373.88     1286.67     34.10 o 
   1  -9   2     2118.56     2055.00     30.63 o 
   2  -9   2      953.49      961.22     28.85 o 
   3  -9   2     1795.75     1681.26     65.12 o 
   4  -9   2     2087.95     1961.22     71.86 o 
   5  -9   2     1426.64     1374.91     63.08 o 
   6  -9   2      435.52      474.72     40.97 o 
   7  -9   2       16.90       10.99     19.94 o 
   8  -9   2       16.96       16.58     19.90 o 
  -7  -8   2      380.67      468.15     38.45 o 
  -6  -8   2      574.19      643.72     31.20 o 
  -5  -8   2     1000.01      981.22     62.43 o 
  -4  -8   2     1561.15     1503.19     54.27 o 
  -3  -8   2     1224.14     1162.05     33.40 o 
  -2  -8   2     2847.56     2699.59     46.08 o 
  -1  -8   2     1129.89     1040.02     28.77 o 
   0  -8   2       50.71       67.29      8.18 o 
   1  -8   2      143.76      135.16      9.36 o 
   2  -8   2       27.67       11.71      8.65 o 
   3  -8   2     1426.61     1437.23     31.94 o 
   4  -8   2     1865.29     1970.25     38.09 o 
   5  -8   2     1366.72     1360.87     33.76 o 
   6  -8   2      920.55     1014.31     37.58 o 
   7  -8   2      496.92      512.95     23.12 o 
   8  -8   2      432.14      419.71     22.61 o 
   9  -8   2      346.83      367.50     21.98 o 
  -8  -7   2       39.93       64.79     32.01 o 
  -7  -7   2       19.12       78.16     24.36 o 
  -5  -7   2      108.31      145.16     16.39 o 
  -4  -7   2      184.74      201.95     17.62 o 
  -3  -7   2     4519.15     4368.72    129.28 o 
  -2  -7   2     2554.56     2389.80     44.06 o 
  -1  -7   2     2985.61     2832.43     74.91 o 
   0  -7   2     4172.36     4143.47     60.24 o 
   1  -7   2     3268.82     3378.12     29.80 o 
   2  -7   2     2611.68     2652.12     25.98 o 
   3  -7   2      791.03      910.31     16.63 o 
   4  -7   2       33.95       79.50     20.70 o 
   5  -7   2      106.44      103.56     15.46 o 
   6  -7   2       26.37       29.41     12.10 o 
   7  -7   2      143.43      166.28     15.40 o 
   8  -7   2      323.76      330.66     19.66 o 
   9  -7   2      327.13      321.80     19.16 o 
  -8  -6   2      513.45      552.43     39.55 o 
  -7  -6   2      456.24      431.87     33.80 o 
  -6  -6   2      658.33      604.33     27.28 o 
  -5  -6   2     1221.80     1152.46     33.87 o 
  -4  -6   2       27.55       47.98     11.53 o 
  -3  -6   2       22.60       46.29     10.75 o 
  -2  -6   2       68.71      108.00     11.93 o 
  -1  -6   2      143.40      153.17      9.55 o 
   0  -6   2     1845.64     1772.19     21.28 o 
   1  -6   2     1062.36      928.86     54.32 o 
   2  -6   2     3492.48     3486.65     27.05 o 
   3  -6   2     6767.05     6695.13     51.78 o 
   4  -6   2     1894.85     2023.14     47.99 o 
   5  -6   2     3328.58     3276.27     77.21 o 
   6  -6   2     1170.38     1167.60     28.03 o 
   7  -6   2      275.27      276.77     17.69 o 
   8  -6   2       29.85       38.78     10.60 o 
   9  -6   2        3.50       -5.26     13.01 o 
  10  -6   2        4.74      -10.94     14.10 o 
  -9  -5   2       38.92       43.44     20.27 o 
  -8  -5   2       88.10      108.64     23.16 o 
  -7  -5   2      682.89      700.84     38.43 o 
  -6  -5   2     2006.51     2172.94     58.27 o 
  -5  -5   2     2185.73     2351.28     44.08 o 
  -4  -5   2     2536.67     2661.33     43.78 o 
  -3  -5   2     2165.02     2115.15     37.65 o 
  -2  -5   2     3430.02     3517.89     70.99 o 
  -1  -5   2     2863.54     2876.58     36.75 o 
   0  -5   2      363.46      425.80     11.87 o 
   1  -5   2      202.47      219.43     16.07 o 
   3  -5   2     1152.83     1259.93     17.24 o 
   4  -5   2     2462.51     2614.19     39.85 o 
   5  -5   2     1309.61     1331.93     35.57 o 
   6  -5   2     1742.18     1723.72     36.39 o 
   7  -5   2     1321.55     1274.42     28.33 o 
   8  -5   2      916.07      932.53     21.32 o 
   9  -5   2      634.64      632.52     35.76 o 
  10  -5   2      267.12      289.03     37.63 o 
  -9  -4   2      349.13      334.38     32.92 o 
  -8  -4   2      129.13      142.29     23.20 o 
  -7  -4   2       64.45       56.31     17.47 o 
  -6  -4   2        7.94       95.55     25.52 o 
  -2  -4   2     7051.81     7383.34    145.76 o 
  -1  -4   2    26672.03    27453.85    365.18 o 
   0  -4   2     7323.04     7160.96     59.20 o 
   1  -4   2     6972.19     7553.44     66.94 o 
   2  -4   2     6307.24     6761.03     71.66 o 
   3  -4   2     3763.63     4195.09     71.48 o 
   4  -4   2     1731.57     1793.11     22.39 o 
   5  -4   2      684.92      679.34     19.53 o 
   6  -4   2       39.29       41.95      8.83 o 
   7  -4   2      335.74      318.11     13.85 o 
   8  -4   2      194.04      193.18     21.89 o 
   9  -4   2      366.53      328.52     34.33 o 
  10  -4   2      313.03      355.00     31.81 o 
 -10  -3   2      195.52      186.13     42.54 o 
  -9  -3   2      423.16      443.68     60.20 o 
  -8  -3   2      782.90      764.12     39.32 o 
  -7  -3   2     1181.60     1116.26     43.37 o 
  -6  -3   2     1793.59     1676.70     48.42 o 
  -5  -3   2     1856.77     1783.54     46.00 o 
  -3  -3   2     3269.72     3522.17     37.07 o 
  -2  -3   2     1551.61     1598.55     22.90 o 
  -1  -3   2      491.92      459.51     11.83 o 
   0  -3   2     3734.69     3663.77     53.25 o 
   1  -3   2     1971.78     1975.45     13.09 o 
   2  -3   2     8408.94     8756.91     52.35 o 
   3  -3   2     9172.78     9366.75    119.48 o 
   4  -3   2     6111.06     6214.01     85.52 o 
   5  -3   2     3603.24     3550.87     32.50 o 
   6  -3   2     1389.00     1373.96     38.92 o 
   7  -3   2      826.50      854.37     34.51 o 
   8  -3   2      179.66      151.93     20.50 o 
   9  -3   2       51.13       24.23     15.68 o 
  10  -3   2        1.01      -14.39     14.39 o 
 -10  -2   2        7.65       12.84     33.14 o 
  -9  -2   2       13.70        3.54     14.43 o 
  -8  -2   2      155.12      181.30     39.64 o 
  -7  -2   2      345.32      316.63     26.69 o 
  -6  -2   2     1977.82     1861.12     90.42 o 
  -5  -2   2     2256.77     2371.15     80.72 o 
  -4  -2   2     6626.71     6644.37    166.60 o 
  -3  -2   2    11917.82    12406.92    183.14 o 
  -2  -2   2    15171.52    15239.67    145.71 o 
  -1  -2   2     6744.02     6365.26     53.15 o 
   0  -2   2     8144.47     7937.07     39.93 o 
   1  -2   2     2986.49     3179.10     36.03 o 
   3  -2   2      615.87      623.68     10.40 o 
   4  -2   2     3103.69     3262.25     60.64 o 
   5  -2   2     1188.40     1128.06     18.86 o 
   6  -2   2     1427.49     1401.94     27.15 o 
   7  -2   2     2069.30     1990.14     50.27 o 
   8  -2   2     1044.74      967.07     39.74 o 
   9  -2   2      598.85      537.29     34.22 o 
  10  -2   2      206.24      196.12     38.44 o 
 -10  -1   2      232.93      238.11     27.16 o 
  -9  -1   2      573.81      576.07     35.33 o 
  -8  -1   2      276.92      265.71     25.32 o 
  -7  -1   2      395.42      397.12     28.19 o 
  -6  -1   2     1862.65     1897.79     48.13 o 
  -5  -1   2        2.61       13.70      7.77 o 
  -2  -1   2     5269.81     5908.70    174.74 o 
  -1  -1   2    17737.55    16964.76     50.31 o 
   1  -1   2     9858.00     9756.93    173.04 o 
   2  -1   2     5467.09     5261.67     42.74 o 
   3  -1   2      860.94      736.85     13.14 o 
   4  -1   2     1783.20     1742.77     20.75 o 
   5  -1   2     1840.25     1849.28     38.65 o 
   6  -1   2      372.19      378.02     17.04 o 
   7  -1   2      132.96      157.67     18.95 o 
   8  -1   2      518.08      509.02     30.83 o 
   9  -1   2      140.09      150.87     33.22 o 
  10  -1   2      244.72      188.52     38.24 o 
 -10   0   2      479.99      430.47     48.95 o 
  -9   0   2      275.19      273.57     51.28 o 
  -8   0   2      985.23      970.99     39.88 o 
  -7   0   2     2787.11     2695.55     58.87 o 
  -6   0   2     4640.35     4422.91     71.68 o 
  -5   0   2     4121.38     4265.30     42.25 o 
  -4   0   2      392.79      429.70     12.75 o 
  -2   0   2     5739.67     6850.97    365.64 o 
  -1   0   2        2.14       66.80     27.46 o 
   0   0   2     5059.28     4689.64     40.38 o 
   1   0   2     3847.12     3462.53     54.10 o 
   2   0   2     3639.55     2731.65    721.85 o 
   3   0   2     6267.00     6392.13     45.85 o 
   4   0   2     5959.73     5894.51     37.66 o 
   5   0   2     3015.70     2933.61     45.35 o 
   6   0   2     2542.95     2459.35     39.01 o 
   7   0   2     1555.80     1496.31     41.82 o 
   8   0   2      240.79      210.20     33.87 o 
   9   0   2       94.00       88.82     29.58 o 
  10   0   2       10.52       -6.37     23.02 o 
 -11   1   2        9.83       -4.56     24.49 o 
 -10   1   2      120.08      125.01     32.90 o 
  -9   1   2       77.87       95.31     24.75 o 
  -8   1   2      142.34      144.79     21.53 o 
  -7   1   2      616.11      558.72     26.85 o 
  -6   1   2      688.15      665.63     27.25 o 
  -5   1   2     5408.05     5539.03     52.61 o 
  -4   1   2     9948.55     9793.83    113.07 o 
  -3   1   2     6914.25     7075.93    162.61 o 
  -2   1   2    62391.18    66918.68   1660.81 o 
  -1   1   2     5764.45     5624.86     30.26 o 
   0   1   2     3657.53     4094.73    136.71 o 
   1   1   2     4996.32     4896.42     29.19 o 
   2   1   2      403.63      435.82     10.26 o 
   3   1   2      669.61      646.53     10.48 o 
   4   1   2      980.62      946.25     14.72 o 
   5   1   2      534.92      517.67     14.76 o 
   6   1   2     2019.09     1953.39     36.48 o 
   7   1   2     1227.03     1176.34     37.94 o 
   8   1   2      976.22     1009.53     42.36 o 
   9   1   2      456.82      428.06     46.85 o 
  10   1   2      326.51      351.87     49.38 o 
 -11   2   2      216.79      223.02     41.26 o 
 -10   2   2      498.66      535.91     50.78 o 
  -9   2   2      836.64      830.02     55.32 o 
  -8   2   2      645.84      630.11     40.05 o 
  -7   2   2      386.88      371.79     23.76 o 
  -6   2   2      102.05      113.98     11.97 o 
  -5   2   2        1.07        4.02      5.42 o 
  -4   2   2      450.01      469.34     13.13 o 
  -2   2   2     4126.13     4437.94     77.01 o 
  -1   2   2     1429.64     1514.83     15.03 o 
   1   2   2     9332.93     7893.21   1890.92 o 
   2   2   2    11612.64    11708.93    118.41 o 
   3   2   2    12790.32    13652.58    182.99 o 
   4   2   2     5037.83     5297.33     84.66 o 
   5   2   2     1018.96     1049.98     18.08 o 
   6   2   2      604.85      615.75     27.99 o 
   7   2   2        0.14        8.66     11.28 o 
   8   2   2      103.85      108.62     18.35 o 
   9   2   2      174.53      207.39     38.40 o 
 -11   3   2       51.08       67.37     30.33 o 
 -10   3   2      203.82      189.89     36.31 o 
  -9   3   2      582.41      569.24     35.79 o 
  -8   3   2     1718.64     1625.41     41.25 o 
  -7   3   2     1343.24     1203.41     35.47 o 
  -6   3   2     3497.91     3442.23     42.59 o 
  -5   3   2     2916.91     2945.05     42.45 o 
  -4   3   2     2480.30     2439.51     28.19 o 
  -3   3   2     3327.24     3313.83     29.68 o 
  -2   3   2      433.27      459.52      9.17 o 
  -1   3   2       11.79       16.67      3.91 o 
   0   3   2      888.92      929.21     16.76 o 
   2   3   2     5451.61     6027.73    119.82 o 
   3   3   2     5609.50     5163.67    473.78 o 
   4   3   2     5621.64     5881.49    114.38 o 
   5   3   2     2059.33     2144.68     57.59 o 
   6   3   2     1476.70     1427.21     41.79 o 
   7   3   2      653.14      643.67     32.28 o 
   8   3   2      272.74      267.67     25.54 o 
   9   3   2       83.86       84.39     31.56 o 
 -11   4   2       56.78       75.13     31.07 o 
 -10   4   2      121.09      152.29     24.15 o 
  -9   4   2       70.88       94.91     20.88 o 
  -8   4   2       26.51       33.78     16.61 o 
  -7   4   2      258.20      236.36     20.18 o 
  -6   4   2      642.48      600.95     21.89 o 
  -5   4   2     1272.43     1333.07     20.24 o 
  -4   4   2     3201.54     2610.82    325.21 o 
  -3   4   2     6211.27     6214.86     71.47 o 
  -2   4   2    11570.66    11530.12     74.22 o 
  -1   4   2     9581.84     9651.56     63.23 o 
   0   4   2     8998.68     9335.14    125.46 o 
   1   4   2     1294.49     1358.52     22.32 o 
   2   4   2      599.72      677.27     16.16 o 
   3   4   2       14.92       16.21      5.13 o 
   4   4   2       77.19       77.66      6.81 o 
   5   4   2      371.72      382.92     44.87 o 
   6   4   2      710.97      743.91     33.39 o 
   7   4   2      978.18      975.69     40.01 o 
   8   4   2      571.73      574.79     34.98 o 
   9   4   2      302.32      325.14     30.59 o 
 -10   5   2      279.03      327.38     42.64 o 
  -9   5   2      412.94      433.16     32.82 o 
  -8   5   2      872.37      876.23     56.23 o 
  -7   5   2      574.00      578.12     33.29 o 
  -6   5   2      164.53      179.50     27.81 o 
  -5   5   2      133.20      151.07      9.02 o 
  -2   5   2      677.27      691.92     16.67 o 
  -1   5   2     3112.62     3305.76     49.27 o 
   0   5   2     6444.96     6644.87     56.13 o 
   1   5   2     4845.70     5173.38     90.18 o 
   2   5   2     4607.33     5092.29    108.06 o 
   3   5   2     4255.91     4315.65     88.13 o 
   4   5   2     2002.09     1941.72     28.46 o 
   5   5   2      451.37      463.82     19.70 o 
   6   5   2      118.12      120.80     18.71 o 
   7   5   2        1.96      -11.20     11.20 o 
   8   5   2        0.25      -12.75     13.35 o 
 -10   6   2       27.53       35.06     24.38 o 
  -9   6   2      152.93      148.23     29.57 o 
  -8   6   2     1097.17     1041.86     43.27 o 
  -7   6   2     1302.53     1219.73     33.96 o 
  -6   6   2     1779.53     1899.93     31.43 o 
  -5   6   2     3772.29     3923.34     33.00 o 
  -4   6   2     2202.52     2304.43     27.71 o 
  -3   6   2     2954.68     3048.25     22.62 o 
  -2   6   2     2945.13     2965.69     33.38 o 
  -1   6   2      361.70      403.87     11.81 o 
   0   6   2      516.68      535.62     39.96 o 
   1   6   2     1439.89     1470.80     47.03 o 
   2   6   2     2572.83     2681.78     40.71 o 
   3   6   2     2769.93     2846.41     87.42 o 
   4   6   2     1310.36     1277.43     30.46 o 
   5   6   2     1559.82     1492.15     34.16 o 
   6   6   2      991.39     1033.06     41.99 o 
   7   6   2      487.49      441.53     32.72 o 
  -7   7   2      148.59      157.40     22.51 o 
  -6   7   2      214.62      207.33     22.20 o 
  -5   7   2      647.11      672.21     37.77 o 
  -4   7   2     2427.12     2478.94     35.36 o 
  -3   7   2     2812.73     2807.00     36.10 o 
  -2   7   2     3399.40     3273.51     37.92 o 
  -1   7   2     4776.11     4867.06     40.45 o 
   0   7   2     5011.24     4882.77    109.03 o 
   1   7   2     1088.23     1132.14     28.76 o 
   2   7   2     1144.85     1364.86     32.26 o 
   3   7   2      471.29      587.04     27.56 o 
   4   7   2       86.12      105.82     15.69 o 
   5   7   2       17.66       25.43     11.83 o 
   6   7   2      244.95      268.39     38.65 o 
   7   7   2      265.22      274.07     41.36 o 
  -7   8   2      518.23      513.81     34.75 o 
  -6   8   2      611.84      637.13     34.79 o 
  -5   8   2      310.25      377.96     22.23 o 
  -4   8   2        8.63       31.90      9.48 o 
  -3   8   2      229.95      245.09     14.93 o 
  -2   8   2      493.07      459.66     18.03 o 
  -1   8   2     2013.35     1985.60     28.57 o 
   0   8   2      498.34      517.54     21.94 o 
   1   8   2     1654.27     1653.30     36.73 o 
   2   8   2     1241.06     1367.37     43.17 o 
   3   8   2     1306.18     1421.91     56.35 o 
   4   8   2      773.79      852.29     30.14 o 
   5   8   2      427.08      426.26     35.41 o 
   6   8   2      198.74      205.88     22.77 o 
  -7   9   2      625.84      635.31     47.35 o 
  -6   9   2      873.47      895.23     40.42 o 
  -5   9   2     1206.66     1217.29     43.06 o 
  -4   9   2     2175.94     2178.28     37.24 o 
  -3   9   2     1078.29     1034.21     26.22 o 
  -2   9   2      598.87      561.87     20.19 o 
  -1   9   2     1280.05     1144.79     28.02 o 
   0   9   2       24.10       13.65      8.19 o 
   1   9   2      124.79      126.98     14.75 o 
   2   9   2      681.22      686.21     27.48 o 
   3   9   2      644.76      652.71     28.25 o 
   4   9   2      450.15      443.10     24.78 o 
   5   9   2      473.61      504.37     27.34 o 
  -8  10   2       20.59       11.31     22.03 o 
  -7  10   2        0.01        0.79     18.96 o 
  -6  10   2        0.96        1.31     18.06 o 
  -5  10   2      230.31      219.12     31.11 o 
  -4  10   2      610.08      594.82     32.86 o 
  -3  10   2     1081.76     1062.32     27.99 o 
  -2  10   2     1052.80     1054.01     27.32 o 
  -1  10   2     1531.51     1490.32     33.74 o 
   0  10   2     1251.93     1225.08     31.47 o 
   1  10   2      752.93      692.66     40.09 o 
   2  10   2      461.32      463.97     30.14 o 
   3  10   2      193.43      184.00     19.10 o 
   4  10   2       95.05      131.28     20.96 o 
  -7  11   2      326.31      316.40     40.01 o 
  -6  11   2      158.59      209.91     35.03 o 
  -5  11   2      289.12      341.60     37.98 o 
  -4  11   2       13.14       20.88     15.95 o 
  -3  11   2       12.20        4.55      9.48 o 
  -2  11   2       86.75       89.15     15.55 o 
  -1  11   2      304.53      303.51     19.30 o 
   0  11   2      517.32      512.98     23.56 o 
   1  11   2      638.16      659.42     26.43 o 
   2  11   2      642.98      656.13     31.00 o 
  -5  12   2      630.06      634.74     49.88 o 
  -4  12   2      822.60      797.86     52.49 o 
  -3  12   2      639.04      602.16     34.46 o 
  -2  12   2      384.54      366.14     25.62 o 
  -1  12   2      382.62      400.85     26.17 o 
   0  12   2       40.94       32.72     12.46 o 
  -2 -12   3      469.99      446.11     35.17 o 
  -1 -12   3      699.07      788.61     57.05 o 
   2 -12   3      288.14      269.29     36.00 o 
   3 -12   3      106.00      101.29     21.51 o 
   4 -12   3        4.52       14.42     17.41 o 
   5 -12   3       19.90        5.60     17.02 o 
  -4 -11   3        3.83      -10.50     14.01 o 
  -3 -11   3        9.04       13.25     12.24 o 
  -2 -11   3       39.65       34.05     13.17 o 
  -1 -11   3      171.52      149.18     33.80 o 
   0 -11   3      285.97      351.85     37.21 o 
   2 -11   3      716.80      753.14     37.12 o 
   3 -11   3     1028.57      943.92     43.41 o 
   4 -11   3      673.44      663.65     36.65 o 
   5 -11   3      638.92      745.42     38.41 o 
   6 -11   3      149.23      116.19     32.17 o 
  -5 -10   3      550.52      599.73     39.54 o 
  -4 -10   3      608.00      612.95     37.72 o 
  -3 -10   3      856.52      843.03     41.08 o 
  -2 -10   3      445.01      446.94     24.53 o 
  -1 -10   3      269.24      275.58     19.65 o 
   0 -10   3        1.51       10.45     13.29 o 
   1 -10   3        0.03        5.90     17.03 o 
   2 -10   3      323.45      316.20     25.89 o 
   3 -10   3      312.35      335.85     42.97 o 
   4 -10   3      529.01      574.79     32.66 o 
   5 -10   3      531.27      584.83     47.20 o 
   6 -10   3      495.71      538.21     45.02 o 
   7 -10   3      446.89      456.49     41.63 o 
  -6  -9   3        5.12       17.40     16.28 o 
  -5  -9   3      159.62      157.28     23.94 o 
  -4  -9   3      676.54      664.85     38.45 o 
  -3  -9   3      908.82      890.59     32.03 o 
  -2  -9   3      981.40      977.93     46.68 o 
  -1  -9   3     1691.19     1610.99     32.10 o 
   0  -9   3     2607.11     2558.17     37.77 o 
   1  -9   3     1780.89     1793.81     29.69 o 
   2  -9   3     1982.65     1971.77     38.67 o 
   3  -9   3      581.91      595.10     23.86 o 
   4  -9   3       42.10       74.20     12.76 o 
   5  -9   3        3.35       38.36     13.82 o 
   6  -9   3       18.31       24.03     11.27 o 
   7  -9   3      273.89      273.02     20.29 o 
   8  -9   3      286.85      343.39     26.25 o 
  -7  -8   3      429.16      471.23     38.88 o 
  -6  -8   3      380.98      399.93     26.44 o 
  -5  -8   3      162.96      174.93     19.03 o 
  -4  -8   3       17.54       33.34     12.13 o 
  -3  -8   3      518.57      485.55     24.11 o 
  -2  -8   3        8.07        6.85      9.00 o 
  -1  -8   3      423.38      391.77     20.21 o 
   0  -8   3      920.58      887.52     18.45 o 
   1  -8   3     1526.64     1373.67    169.89 o 
   2  -8   3     2541.61     2577.32     50.39 o 
   3  -8   3     2883.63     2949.15     39.74 o 
   4  -8   3     2208.93     2298.25     36.18 o 
   5  -8   3     2823.25     2809.41     46.53 o 
   6  -8   3      266.48      290.79     19.13 o 
   7  -8   3      174.20      160.91     13.84 o 
   8  -8   3       89.81       88.95     12.44 o 
   9  -8   3        1.93       -0.94      8.85 o 
  -8  -7   3      172.81      233.10     31.77 o 
  -7  -7   3      378.60      425.11     36.25 o 
  -6  -7   3      592.55      692.45     49.92 o 
  -5  -7   3      636.54      662.15     29.07 o 
  -4  -7   3     1961.64     1890.99     56.68 o 
  -3  -7   3     2552.68     2453.44     45.44 o 
  -2  -7   3     3899.50     3778.38     77.78 o 
  -1  -7   3     1338.16     1334.62     28.37 o 
   0  -7   3      314.75      309.27     10.90 o 
   1  -7   3      697.98      724.48     15.41 o 
   2  -7   3       63.76       78.02      6.46 o 
   3  -7   3      494.24      500.42     17.95 o 
   4  -7   3     2852.52     2937.49     38.06 o 
   5  -7   3      422.58      399.01     23.80 o 
   6  -7   3     1110.36     1077.50     29.37 o 
   7  -7   3      649.06      633.53     23.86 o 
   8  -7   3      561.60      594.75     22.95 o 
   9  -7   3      406.25      375.60     31.40 o 
  -8  -6   3       64.47       63.86     21.47 o 
  -7  -6   3      145.42      185.96     26.32 o 
  -5  -6   3       94.51      116.43     18.95 o 
  -4  -6   3      669.65      702.55     27.10 o 
  -3  -6   3     1697.65     1702.05     36.44 o 
  -2  -6   3     5385.66     5379.77    118.13 o 
  -1  -6   3     3809.33     3755.59     46.83 o 
   0  -6   3     2300.89     2167.17     33.36 o 
   1  -6   3     7314.35     7804.27     71.22 o 
   2  -6   3     3299.82     3590.05     50.74 o 
   4  -6   3      666.27      762.47     20.21 o 
   5  -6   3        8.92        6.18      7.86 o 
   6  -6   3        2.05       -5.31      9.53 o 
   7  -6   3       69.65       72.22     11.26 o 
   8  -6   3      245.88      235.84     24.19 o 
   9  -6   3      369.58      326.41     29.59 o 
  -9  -5   3      215.55      214.38     30.38 o 
  -8  -5   3      569.27      557.64     38.51 o 
  -7  -5   3      952.83      840.67     42.19 o 
  -6  -5   3     1856.01     1803.46     89.35 o 
  -5  -5   3      681.19      662.76     27.10 o 
  -4  -5   3      681.71      658.66     31.80 o 
  -3  -5   3     1272.53     1277.16     26.18 o 
  -2  -5   3      291.49      300.08     13.50 o 
  -1  -5   3      366.20      333.76     12.18 o 
   0  -5   3     5344.59     5567.52     46.61 o 
   1  -5   3     6302.07     6285.73     51.17 o 
   2  -5   3     4706.41     4803.12     41.43 o 
   3  -5   3     2906.57     2815.91     38.11 o 
   4  -5   3     2894.06     2810.51     37.20 o 
   5  -5   3     2417.42     2323.87     41.51 o 
   6  -5   3     1804.91     1792.17     36.55 o 
   7  -5   3      597.33      589.05     23.18 o 
   8  -5   3       35.80       28.56     14.68 o 
   9  -5   3      102.09      106.63     21.16 o 
  10  -5   3        0.02        1.49     15.22 o 
  -9  -4   3        7.15       16.67     17.19 o 
  -8  -4   3       77.64       80.60     33.49 o 
  -7  -4   3      333.38      410.64     32.15 o 
  -6  -4   3      960.72     1058.91     42.41 o 
  -5  -4   3     2354.54     2368.40     55.90 o 
  -4  -4   3     3123.30     3012.53     45.75 o 
  -3  -4   3     6058.87     5942.33     96.79 o 
  -2  -4   3     9663.33     9667.57     94.20 o 
  -1  -4   3     1950.18     1987.08     22.88 o 
   0  -4   3     1935.71     1934.36     30.13 o 
   3  -4   3      345.39      346.24      9.90 o 
   4  -4   3     1381.65     1363.84     29.52 o 
   5  -4   3     1062.08     1024.64     26.11 o 
   6  -4   3     1554.18     1525.59     42.03 o 
   7  -4   3     1061.33     1055.76     38.55 o 
   8  -4   3      964.54      926.39     39.55 o 
   9  -4   3      475.23      433.40     32.01 o 
  10  -4   3      333.27      286.23     30.57 o 
 -10  -3   3      317.92      302.76     33.24 o 
  -9  -3   3      379.53      394.57     33.99 o 
  -8  -3   3      497.97      525.66     35.37 o 
  -7  -3   3      417.15      436.64     32.32 o 
  -3  -3   3     2894.61     3062.74    111.34 o 
  -2  -3   3     6712.91     6543.52     91.89 o 
  -1  -3   3     6771.23     6192.31     67.48 o 
   0  -3   3     7248.26     6499.22     67.99 o 
   1  -3   3     5903.08     6756.54     98.16 o 
   2  -3   3     5313.33     5618.93     54.60 o 
   3  -3   3     2618.20     2372.81     30.94 o 
   4  -3   3     5646.77     6208.36     69.02 o 
   5  -3   3     2070.59     1943.75     60.59 o 
   6  -3   3      242.35      257.36     21.67 o 
   7  -3   3      253.22      279.25     23.54 o 
   8  -3   3      280.20      274.67     25.57 o 
   9  -3   3      250.34      208.77     25.32 o 
  10  -3   3      278.18      309.55     31.19 o 
 -10  -2   3      130.70      102.93     23.12 o 
  -9  -2   3      316.81      261.81     28.79 o 
  -8  -2   3     1173.39     1085.18     45.37 o 
  -7  -2   3     1621.10     1509.25     49.74 o 
  -6  -2   3     1961.60     1865.89     51.18 o 
  -5  -2   3     3011.92     3112.74    110.26 o 
  -4  -2   3     1766.72     1743.64     65.46 o 
  -3  -2   3     4114.13     4270.33     33.74 o 
  -2  -2   3     3026.82     3090.91     37.29 o 
   0  -2   3      146.62      185.18     10.03 o 
   1  -2   3      909.61      853.29     16.81 o 
   2  -2   3     2022.58     1838.71     14.54 o 
   3  -2   3    10214.43    10767.73    266.65 o 
   4  -2   3     4509.12     4595.01     82.90 o 
   5  -2   3     3609.87     3579.32     81.53 o 
   6  -2   3     2531.53     2402.09     51.65 o 
   7  -2   3      778.51      735.19     33.35 o 
   8  -2   3      255.73      251.97     30.81 o 
   9  -2   3      139.83      127.21     22.15 o 
  10  -2   3        3.33       -9.59     15.26 o 
 -10  -1   3       97.11      106.24     22.37 o 
  -9  -1   3       22.97       47.09     17.85 o 
  -8  -1   3      189.75      176.40     23.16 o 
  -7  -1   3      219.83      195.49     23.23 o 
  -6  -1   3      461.77      450.71     30.10 o 
  -5  -1   3     3718.45     3912.27     94.90 o 
  -4  -1   3     7856.90     8358.00     99.18 o 
  -3  -1   3    13553.04    13548.38    255.02 o 
  -2  -1   3    11849.98    11540.43    180.40 o 
  -1  -1   3     2846.43     3116.99     42.63 o 
   1  -1   3    15019.15    15022.01    224.35 o 
   2  -1   3       40.59       44.38      3.13 o 
   4  -1   3      532.77      498.95     13.48 o 
   5  -1   3      542.17      544.67     14.36 o 
   6  -1   3     1211.76     1224.74     29.40 o 
   7  -1   3     1064.72     1031.76     38.83 o 
   8  -1   3     1669.06     1565.51     50.67 o 
   9  -1   3      537.35      492.34     48.82 o 
  10  -1   3      172.05      177.08     39.48 o 
 -10   0   3      378.39      372.72     55.05 o 
  -9   0   3      585.19      611.53     44.43 o 
  -8   0   3      492.88      482.21     32.43 o 
  -7   0   3      910.86      952.78     34.10 o 
  -6   0   3      992.35      953.61     32.50 o 
  -5   0   3        2.11        7.06      7.15 o 
  -3   0   3     3562.24     4044.51     99.25 o 
  -2   0   3      736.02      797.26     17.09 o 
  -1   0   3     5183.36     5729.41    126.30 o 
   0   0   3    16497.80    18102.32    193.90 o 
   1   0   3    31114.24    30587.64    220.19 o 
   2   0   3    14888.42    14515.93    167.71 o 
   3   0   3     3248.06     2914.44    668.52 o 
   4   0   3     1397.02     1428.79     22.01 o 
   5   0   3     1248.69     1044.81    106.31 o 
   6   0   3      637.44      592.03     44.93 o 
   7   0   3      895.13      870.45     36.40 o 
   8   0   3      165.39      136.76     20.97 o 
   9   0   3      125.26      124.85     32.11 o 
  10   0   3      128.55      151.70     36.68 o 
 -11   1   3       52.53       80.92     33.16 o 
 -10   1   3      106.56      101.05     32.25 o 
  -9   1   3      245.27      271.13     51.92 o 
  -8   1   3      837.12      767.71     31.91 o 
  -7   1   3     2002.20     1817.77     46.02 o 
  -6   1   3     2937.83     2867.19     79.90 o 
  -5   1   3     1619.92     1518.76     24.15 o 
  -4   1   3     2181.68     2150.75     25.57 o 
  -3   1   3     8823.34     8570.41     74.74 o 
  -2   1   3     1119.37     1141.05     34.97 o 
   0   1   3      545.20      397.97    105.73 o 
   1   1   3     2057.66     2150.95     21.30 o 
   2   1   3     4102.01     4241.09     52.84 o 
   3   1   3     5139.17     5191.66     29.24 o 
   4   1   3     7151.39     7473.03     67.36 o 
   5   1   3     6688.47     6722.89     46.14 o 
   6   1   3      840.35      860.07     25.82 o 
   7   1   3      798.87      781.33     27.00 o 
   8   1   3      445.37      464.89     45.04 o 
   9   1   3      284.26      269.65     41.44 o 
 -11   2   3      105.45       86.89     33.49 o 
 -10   2   3      151.31      150.18     34.45 o 
  -9   2   3      120.00      134.16     18.08 o 
  -8   2   3       23.28        9.31     13.02 o 
  -7   2   3     1429.85     1287.79     38.07 o 
  -6   2   3     1053.82      996.18     26.27 o 
  -5   2   3     2241.90     2200.12     28.22 o 
  -4   2   3     9178.38     8782.62    124.50 o 
  -3   2   3    14329.21    15008.21    365.55 o 
  -2   2   3     9427.83    10105.89    126.62 o 
  -1   2   3     7137.78     7070.89     52.08 o 
   0   2   3      741.35      697.66     10.32 o 
   1   2   3      991.30      702.73    155.60 o 
   2   2   3     6641.36     6969.80     54.21 o 
   3   2   3       37.47       48.38      4.51 o 
   4   2   3      348.89      382.06     11.02 o 
   5   2   3      150.21      165.32     10.03 o 
   6   2   3      720.61      749.24     25.24 o 
   7   2   3      653.40      646.25     31.09 o 
   8   2   3      585.14      596.98     49.82 o 
   9   2   3      552.51      590.96     54.30 o 
 -11   3   3      200.17      219.17     40.63 o 
 -10   3   3      365.73      389.84     33.33 o 
  -9   3   3      992.83      981.25     44.83 o 
  -8   3   3     1222.11     1207.22     38.30 o 
  -7   3   3      796.68      852.12     37.90 o 
  -6   3   3      804.25      871.83     25.03 o 
  -5   3   3      847.13      833.97     24.07 o 
  -4   3   3      124.72      121.36     21.74 o 
  -1   3   3     9930.95    11462.23    113.27 o 
   0   3   3     7308.07     7445.06     28.41 o 
   1   3   3    13388.27    13565.66    123.58 o 
   2   3   3     8952.11     8511.44     49.07 o 
   3   3   3     4346.90     4273.57     35.05 o 
   4   3   3     1603.22     1608.52     30.76 o 
   5   3   3     1077.23     1115.60     24.57 o 
   6   3   3      222.49      201.75     19.67 o 
   7   3   3       22.78       25.39     12.95 o 
   8   3   3        0.23       -4.00     11.28 o 
   9   3   3       94.06       44.30     28.49 o 
 -11   4   3        9.79       -5.80     22.89 o 
 -10   4   3      103.32      111.21     23.21 o 
  -9   4   3      493.79      472.62     34.43 o 
  -8   4   3      994.02      999.22     35.98 o 
  -7   4   3     1213.41     1223.81     30.17 o 
  -6   4   3     1283.74     1277.61     28.80 o 
  -5   4   3     2726.65     2638.59     33.05 o 
  -4   4   3     1845.41     1873.12     27.74 o 
  -3   4   3     4283.93     4608.03     49.57 o 
  -2   4   3     3666.16     3725.99     32.41 o 
  -1   4   3     1043.82     1168.98     17.71 o 
   2   4   3     1098.75     1046.56     16.61 o 
   3   4   3     2287.94     2268.43     28.67 o 
   4   4   3     1792.74     1783.40     37.12 o 
   5   4   3     2731.29     2654.02     57.54 o 
   6   4   3     1051.01     1102.58     39.36 o 
   7   4   3      674.83      690.98     34.76 o 
   8   4   3      331.46      342.20     39.56 o 
 -10   5   3       98.29      122.31     23.94 o 
  -9   5   3       90.48      116.16     21.99 o 
  -8   5   3        1.69      -11.49     14.74 o 
  -7   5   3       32.07       32.90     13.59 o 
  -6   5   3      348.82      362.43     18.51 o 
  -5   5   3     1984.75     1983.91     27.80 o 
  -4   5   3     5019.29     5175.54     44.14 o 
  -3   5   3     1801.95     1914.45     20.76 o 
  -2   5   3     4053.80     4182.38     49.36 o 
  -1   5   3     7768.87     8183.98     54.27 o 
   0   5   3     4342.57     4760.28     41.01 o 
   1   5   3     1814.46     1946.29     38.92 o 
   2   5   3      376.85      423.35     14.01 o 
   3   5   3        2.59        2.80      4.88 o 
   4   5   3        5.58       -0.02      4.66 o 
   5   5   3        2.11       -3.98     11.06 o 
   6   5   3      551.61      497.07     30.35 o 
   7   5   3      494.94      465.96     31.55 o 
   8   5   3      381.13      398.67     31.94 o 
  -9   6   3      395.99      507.08     59.94 o 
  -8   6   3      381.69      370.48     30.65 o 
  -7   6   3     1284.70     1279.84     34.66 o 
  -6   6   3      615.43      565.26     74.43 o 
  -5   6   3      116.38      133.91     12.39 o 
  -4   6   3       80.13      172.04     43.81 o 
  -1   6   3     2674.04     2887.86     49.06 o 
   0   6   3     3904.74     4223.89     76.19 o 
   1   6   3     5880.89     6200.62    149.82 o 
   2   6   3     2549.85     2789.46     41.40 o 
   3   6   3     2417.70     2506.77     34.89 o 
   4   6   3     3487.05     3372.36     56.91 o 
   5   6   3     1200.43     1245.51    101.25 o 
   6   6   3      157.62      165.89     31.39 o 
   7   6   3       18.59       14.76     18.62 o 
  -8   7   3      551.91      573.36     64.64 o 
  -7   7   3      742.17      759.65     38.86 o 
  -6   7   3      933.47      893.03     35.39 o 
  -5   7   3     2144.13     2150.26     44.13 o 
  -4   7   3     3498.56     3337.53     50.09 o 
  -3   7   3     2157.76     2110.94     32.22 o 
  -2   7   3     1803.99     1709.71     28.40 o 
  -1   7   3      809.65      798.68     17.86 o 
   0   7   3     1066.82     1161.71     35.47 o 
   1   7   3        1.08       14.19      7.86 o 
   2   7   3      327.60      293.66     17.50 o 
   3   7   3      924.30      912.82     28.07 o 
   4   7   3      723.87      707.96     29.25 o 
   5   7   3      669.86      658.10     30.10 o 
   6   7   3      603.47      581.11     50.27 o 
  -8   8   3       39.83       67.43     25.18 o 
  -7   8   3        5.64       12.79     16.38 o 
  -6   8   3        8.74      -13.29     13.29 o 
  -5   8   3      689.55      675.31     23.30 o 
  -4   8   3     2450.82     2472.03     38.06 o 
  -3   8   3     3084.35     2967.81     56.60 o 
  -2   8   3     3388.76     3239.17     40.77 o 
  -1   8   3     1606.77     1552.92     30.53 o 
   0   8   3     3427.66     3351.90     44.44 o 
   1   8   3     1935.30     1821.77     59.49 o 
   2   8   3      737.99      696.92     36.10 o 
   3   8   3      134.79      147.60     15.03 o 
   4   8   3       25.67       25.27     10.70 o 
   5   8   3       19.59       31.92     11.87 o 
   6   8   3       44.93       32.93     25.39 o 
  -8   9   3      379.54      408.08     43.35 o 
  -7   9   3      366.56      416.27     40.17 o 
  -6   9   3      652.30      681.36     44.14 o 
  -5   9   3      805.53      861.83     32.73 o 
  -4   9   3       20.60       35.43     12.17 o 
  -3   9   3        0.40       -5.42      8.16 o 
  -2   9   3        7.51        1.48      7.97 o 
  -1   9   3      368.39      347.07     19.77 o 
   0   9   3      787.78      763.27     24.45 o 
   1   9   3      877.85      863.56     26.30 o 
   2   9   3     1336.18     1354.69     37.34 o 
   3   9   3     1382.66     1458.26     51.79 o 
   4   9   3      570.78      625.39     28.41 o 
   5   9   3      555.79      577.46     54.56 o 
  -8  10   3      179.24      180.85     33.81 o 
  -7  10   3      328.22      270.06     36.07 o 
  -6  10   3     1092.24     1058.62     45.22 o 
  -5  10   3     1140.10     1160.03     45.70 o 
  -4  10   3      895.02      915.61     27.33 o 
  -3  10   3      522.39      492.37     20.94 o 
  -2  10   3      374.60      362.12     18.11 o 
  -1  10   3      151.72      164.47     17.36 o 
   0  10   3       31.18       38.85     10.65 o 
   1  10   3        0.66        3.57      8.67 o 
   2  10   3       85.55       90.32     15.29 o 
   3  10   3       53.85       38.86     13.75 o 
   4  10   3      302.65      268.28     43.38 o 
  -7  11   3        3.06       -0.40     19.89 o 
  -6  11   3       23.89       11.65     21.38 o 
  -5  11   3      126.99      122.74     22.61 o 
  -4  11   3      299.79      318.18     39.90 o 
  -3  11   3      479.99      480.71     21.92 o 
  -2  11   3     1025.88     1019.93     35.68 o 
  -1  11   3      914.37      884.46     33.75 o 
   0  11   3     1042.50     1015.94     31.64 o 
   1  11   3      530.36      551.96     25.20 o 
   2  11   3      629.06      650.74     27.47 o 
  -4  12   3      114.19      160.08     29.64 o 
  -3  12   3       23.32        9.82     12.20 o 
  -2  12   3        9.86       -0.24     12.70 o 
  -1  12   3      186.12      159.44     20.23 o 
   0  12   3      191.64      205.74     46.73 o 
  -2 -12   4      295.86      299.61     43.00 o 
   2 -12   4       11.44        5.61     16.44 o 
   3 -12   4      133.71      110.49     22.17 o 
   4 -12   4      254.15      263.57     28.36 o 
  -4 -11   4      237.20      277.18     44.21 o 
  -3 -11   4      311.13      338.17     31.61 o 
  -2 -11   4      863.80      813.77     41.89 o 
  -1 -11   4      767.16      741.55     52.74 o 
   2 -11   4      583.44      543.65     33.26 o 
   3 -11   4      142.31      123.70     21.30 o 
   4 -11   4       10.03        9.55     16.34 o 
   5 -11   4        0.80       -2.53     22.87 o 
   6 -11   4       40.32       60.07     27.49 o 
  -5 -10   4      186.68      230.44     28.88 o 
  -4 -10   4      197.20      175.09     24.78 o 
  -3 -10   4       19.99       21.69     14.94 o 
  -2 -10   4        0.31       10.62     13.14 o 
  -1 -10   4      121.41      123.22     19.48 o 
   0 -10   4      365.65      340.96     35.34 o 
   1 -10   4     1172.97     1136.04     46.40 o 
   2 -10   4     1978.47     1930.09     67.44 o 
   3 -10   4     1414.88     1358.40     45.45 o 
   4 -10   4     1126.03     1109.89     42.21 o 
   5 -10   4      429.82      423.10     39.62 o 
   6 -10   4      268.53      264.20     33.81 o 
   7 -10   4       57.56       60.00     23.08 o 
  -6  -9   4      497.12      515.40     33.60 o 
  -5  -9   4      588.88      617.68     31.13 o 
  -4  -9   4      475.50      504.73     27.19 o 
  -3  -9   4     1037.95     1027.33     34.50 o 
  -2  -9   4     1396.06     1394.88     37.80 o 
  -1  -9   4      440.96      427.60     22.22 o 
   0  -9   4      402.99      403.15     18.63 o 
   1  -9   4        1.59        7.80      9.62 o 
   2  -9   4      126.49      130.75     14.68 o 
   3  -9   4      176.40      182.08     16.18 o 
   4  -9   4      334.22      330.25     31.01 o 
   5  -9   4      542.08      578.08     25.27 o 
   6  -9   4      685.26      724.95     27.93 o 
   7  -9   4      507.20      585.94     26.09 o 
   8  -9   4      389.17      401.81     20.24 o 
  -7  -8   4        5.90       15.23     29.58 o 
  -6  -8   4       14.06       20.49     13.42 o 
  -5  -8   4       96.14      100.08     16.63 o 
  -4  -8   4      412.11      422.77     24.60 o 
  -3  -8   4     1423.56     1403.21     37.97 o 
  -2  -8   4     2707.82     2659.11     49.50 o 
  -1  -8   4     2623.52     2539.21     38.89 o 
   0  -8   4     1293.98     1293.88     43.79 o 
   1  -8   4     1621.67     1608.66     41.97 o 
   2  -8   4     1578.00     1617.32     30.80 o 
   3  -8   4      904.98      885.13     24.15 o 
   4  -8   4      489.80      592.64     34.28 o 
   5  -8   4        0.95       15.84      9.86 o 
   6  -8   4        6.12       12.91     10.32 o 
   7  -8   4       51.13       48.38     10.40 o 
   8  -8   4      102.40      139.59     14.40 o 
  -8  -7   4      296.92      293.92     34.55 o 
  -7  -7   4      459.67      476.48     37.87 o 
  -6  -7   4      863.02      829.72     36.62 o 
  -5  -7   4      322.31      352.15     23.94 o 
  -4  -7   4     1133.44     1086.19     34.08 o 
  -3  -7   4      614.92      558.54     25.31 o 
  -2  -7   4       12.57        8.40      8.26 o 
  -1  -7   4      196.28      200.25     13.29 o 
   0  -7   4      610.58      584.73     16.72 o 
   1  -7   4     2655.17     2582.05     26.88 o 
   2  -7   4     3069.25     3115.45     41.53 o 
   3  -7   4     2630.86     2670.80     47.92 o 
   4  -7   4     2194.67     2180.87     38.85 o 
   5  -7   4     1553.41     1532.53     33.54 o 
   6  -7   4      959.25     1001.26     28.50 o 
   7  -7   4      394.60      375.83     16.97 o 
   8  -7   4      113.43      101.81     16.99 o 
   9  -7   4       25.57       27.81     13.56 o 
  -8  -6   4       34.48       29.86     36.84 o 
  -7  -6   4      413.67      468.81     36.22 o 
  -6  -6   4      386.44      382.56     32.73 o 
  -5  -6   4     2256.57     2219.87     47.55 o 
  -4  -6   4     1732.51     1652.86     42.42 o 
  -3  -6   4     3083.54     2909.67     48.20 o 
  -2  -6   4     3735.30     3581.57     70.88 o 
  -1  -6   4     2234.21     2209.89     29.04 o 
   0  -6   4     1402.65     1415.61     20.69 o 
   1  -6   4      302.06      279.15     11.78 o 
   2  -6   4       91.81       93.75      6.01 o 
   3  -6   4      186.89      237.56     13.99 o 
   4  -6   4       43.88       36.64      9.38 o 
   5  -6   4      606.73      616.43     21.67 o 
   6  -6   4     1016.49     1003.80     26.19 o 
   7  -6   4     1096.55     1096.86     22.73 o 
   8  -6   4      816.59      753.12     59.58 o 
   9  -6   4      352.84      361.92     31.35 o 
  -9  -5   4      166.83      213.51     30.83 o 
  -8  -5   4      129.95      212.22     29.53 o 
  -7  -5   4      259.10      362.97     32.55 o 
  -5  -5   4       16.37       24.22     11.94 o 
  -4  -5   4      162.45      156.59     16.24 o 
  -3  -5   4      647.61      581.32     17.74 o 
  -2  -5   4     2570.65     2367.60     41.46 o 
  -1  -5   4     2055.35     1919.63     44.21 o 
   0  -5   4     3613.37     3559.81     29.21 o 
   1  -5   4     7554.40     7466.13     99.70 o 
   2  -5   4     3849.88     4132.94     38.48 o 
   3  -5   4     3366.44     3496.63     60.24 o 
   4  -5   4     1383.74     1402.20     27.74 o 
   5  -5   4      464.38      443.41     17.91 o 
   6  -5   4       96.36      103.85     10.73 o 
   7  -5   4      364.04      355.51     26.21 o 
   8  -5   4      110.30      132.48     24.34 o 
   9  -5   4      210.59      212.40     26.33 o 
  -9  -4   4      225.26      241.95     31.20 o 
  -8  -4   4      576.86      582.24     38.93 o 
  -7  -4   4     1148.43     1085.39     46.83 o 
  -6  -4   4     2176.58     2178.66     59.34 o 
  -5  -4   4     1848.34     1801.51     51.60 o 
  -4  -4   4      844.77      852.37     31.72 o 
  -3  -4   4      739.80      728.99     17.94 o 
  -2  -4   4      345.59      382.50     15.15 o 
  -1  -4   4      709.02      653.76     15.20 o 
   0  -4   4      744.40      735.30     13.40 o 
   1  -4   4     5200.20     5231.18     56.98 o 
   2  -4   4     5983.79     5908.10     62.30 o 
   3  -4   4     2876.19     2862.66     27.64 o 
   4  -4   4     2451.27     2371.63     39.61 o 
   5  -4   4     3686.24     3619.12     86.05 o 
   6  -4   4     2014.04     1988.66     69.41 o 
   7  -4   4      740.71      735.84     34.05 o 
   8  -4   4      342.74      327.42     27.14 o 
   9  -4   4       69.61       69.21     27.17 o 
 -10  -3   4       21.19       49.11     21.08 o 
  -9  -3   4        5.66       18.78     17.97 o 
  -8  -3   4       17.69       15.43     17.24 o 
  -7  -3   4      260.06      267.45     27.45 o 
  -6  -3   4      918.90      953.23     41.94 o 
  -5  -3   4     2764.42     2895.25     62.03 o 
  -4  -3   4     5321.25     5390.40     75.15 o 
  -3  -3   4    11295.40    11524.52    137.83 o 
  -2  -3   4     5232.93     5042.59     54.96 o 
  -1  -3   4     3901.03     3756.45     34.65 o 
   0  -3   4     2078.24     2068.41     22.89 o 
   2  -3   4        2.21       14.10      6.04 o 
   3  -3   4        3.53        5.64      3.65 o 
   4  -3   4      194.53      184.94     15.33 o 
   5  -3   4      968.27      917.57     45.85 o 
   6  -3   4     1424.80     1378.23     41.35 o 
   7  -3   4     1244.04     1249.49     81.93 o 
   8  -3   4      687.39      686.16     44.83 o 
   9  -3   4      489.34      447.08     33.02 o 
 -10  -2   4      365.90      344.41     33.97 o 
  -9  -2   4      461.66      424.16     34.66 o 
  -8  -2   4      368.48      352.49     31.46 o 
  -7  -2   4      672.31      684.62     38.25 o 
  -3  -2   4     2902.06     2967.93     48.41 o 
  -2  -2   4     4429.07     4353.60     40.11 o 
  -1  -2   4     3876.65     3941.79     32.04 o 
   0  -2   4    10184.73    11257.12     92.76 o 
   1  -2   4    17491.01    17968.27    167.22 o 
   2  -2   4    11417.49    11496.43    191.63 o 
   3  -2   4     3919.05     4121.22     50.78 o 
   4  -2   4     2136.27     2184.10     25.89 o 
   5  -2   4     1215.50     1157.82     49.75 o 
   6  -2   4        6.21       12.96     10.71 o 
   7  -2   4       39.90       37.49     13.99 o 
   8  -2   4       11.36       14.59     22.43 o 
   9  -2   4      123.15      142.07     23.55 o 
 -10  -1   4      111.70      114.75     24.19 o 
  -9  -1   4      324.62      308.67     30.35 o 
  -8  -1   4     1567.82     1418.59     51.38 o 
  -7  -1   4     1833.92     1794.83    102.11 o 
  -6  -1   4     2722.01     2526.68     82.46 o 
  -5  -1   4     4373.64     4181.16     70.43 o 
  -4  -1   4     3152.43     2957.00     51.01 o 
  -3  -1   4      560.66      505.66     12.71 o 
  -2  -1   4     1534.03     1412.63     27.75 o 
  -1  -1   4     1239.30     1210.74     14.07 o 
   0  -1   4       77.41       87.99      4.03 o 
   2  -1   4     4562.55     4521.56     22.56 o 
   3  -1   4     5542.42     5532.43     48.63 o 
   4  -1   4     3034.33     3198.04     47.21 o 
   5  -1   4     3353.12     3379.75     51.50 o 
   6  -1   4     1287.76     1228.99     39.51 o 
   7  -1   4     1519.29     1477.04     46.31 o 
   8  -1   4      512.24      511.57     32.40 o 
   9  -1   4      162.83      151.53     24.28 o 
 -10   0   4      119.65      147.69     24.59 o 
  -9   0   4        8.81       -4.61     15.08 o 
  -8   0   4       37.17       21.83     14.04 o 
  -7   0   4      418.65      385.39     27.48 o 
  -6   0   4      474.94      549.56     23.14 o 
  -5   0   4     1437.74     1504.25     31.13 o 
  -4   0   4     4546.47     4738.35     56.80 o 
  -3   0   4     8529.15     8486.35     79.81 o 
  -2   0   4     5863.57     5614.60     81.03 o 
  -1   0   4     3293.45     3118.50     47.96 o 
   0   0   4     1926.22     2322.60     77.71 o 
   1   0   4     7626.96     7781.40     37.60 o 
   2   0   4     2424.49     2261.88    101.79 o 
   3   0   4        2.95        3.25      3.10 o 
   4   0   4        1.37        0.97      2.45 o 
   5   0   4      340.46      205.60     71.96 o 
   6   0   4     1842.64      966.45    620.62 o 
   7   0   4      606.51      544.54     31.56 o 
   8   0   4      817.01      793.20     38.62 o 
   9   0   4      509.58      517.59     54.37 o 
 -11   1   4      203.12      226.15     42.98 o 
 -10   1   4      437.10      480.58     73.81 o 
  -9   1   4      762.96      712.36     33.67 o 
  -8   1   4      678.84      642.72     31.60 o 
  -7   1   4      392.10      432.49     27.14 o 
  -6   1   4      368.82      420.41     20.37 o 
  -1   1   4     4809.46     4688.94     41.65 o 
   0   1   4     6735.75     6345.47     89.38 o 
   1   1   4    11751.55    11805.35     78.64 o 
   2   1   4    10808.61    10818.66     97.95 o 
   3   1   4     3387.32     3466.75     39.05 o 
   4   1   4     2521.03     2545.93     22.63 o 
   5   1   4     1400.27     1159.67    186.51 o 
   6   1   4       44.99       41.86     10.32 o 
   7   1   4        9.79        1.54     12.58 o 
   8   1   4       13.79        6.78     14.15 o 
   9   1   4       76.60       86.18     31.45 o 
 -11   2   4        5.63        2.97     26.00 o 
 -10   2   4       67.82       64.85     20.77 o 
  -9   2   4      287.05      267.15     24.03 o 
  -8   2   4      524.70      500.34     29.18 o 
  -7   2   4     1657.84     1614.33     60.08 o 
  -6   2   4     2997.99     2885.75     36.00 o 
  -5   2   4     1679.34     1547.91     25.92 o 
  -4   2   4     6988.43     7533.74     70.43 o 
  -3   2   4     9074.81     8323.83    753.89 o 
  -2   2   4    10262.19    10021.05     64.08 o 
  -1   2   4        7.97        9.35      6.20 o 
   0   2   4     2115.40     2112.94     21.17 o 
   1   2   4     2302.54     1768.75    299.93 o 
   2   2   4     5364.44     5295.41     73.52 o 
   3   2   4     3187.78     3133.25     32.12 o 
   4   2   4     4443.91     4584.99     36.22 o 
   5   2   4     3118.09     3163.02     38.78 o 
   6   2   4     1174.81     1102.35     30.14 o 
   7   2   4      497.91      512.01     23.88 o 
   8   2   4      654.00      662.69     52.71 o 
   9   2   4      315.21      319.40     44.94 o 
 -11   3   4      110.29       93.79     33.65 o 
 -10   3   4      143.63      163.03     26.80 o 
  -9   3   4       91.33       96.52     18.22 o 
  -8   3   4        7.37      -11.34     12.97 o 
  -7   3   4       92.11      105.55     13.55 o 
  -6   3   4      478.87      453.05     17.22 o 
  -5   3   4      987.24     1020.63     21.21 o 
  -4   3   4     2346.05     2346.25     43.42 o 
  -3   3   4     5884.63     6812.18    130.05 o 
  -2   3   4    10946.01    11515.33    127.38 o 
  -1   3   4     9889.08    10323.28     51.57 o 
   0   3   4     4783.31     4984.73     30.67 o 
   1   3   4     6185.72     6427.55     40.80 o 
   2   3   4     2357.54     2479.78     41.74 o 
   3   3   4      694.37      782.59     13.27 o 
   4   3   4       70.52       76.78      6.07 o 
   5   3   4      173.55      174.62     10.31 o 
   6   3   4      518.37      525.03     27.98 o 
   7   3   4      409.18      448.33     28.50 o 
   8   3   4      551.97      555.18     50.47 o 
 -10   4   4      458.51      446.22     49.74 o 
  -9   4   4      353.09      335.40     32.14 o 
  -8   4   4      954.73      988.91     50.65 o 
  -7   4   4     1390.15     1411.25     32.88 o 
  -6   4   4     1232.29     1232.18     25.08 o 
  -5   4   4      647.15      574.24     96.69 o 
  -4   4   4        9.11       24.52     10.75 o 
  -1   4   4     3187.92     3589.70     67.16 o 
   0   4   4     7537.82     8192.40     55.30 o 
   1   4   4     4659.89     4733.53     35.93 o 
   2   4   4     4846.50     4787.57     61.91 o 
   3   4   4     1816.99     1833.53     24.40 o 
   4   4   4     1815.32     1745.84     19.84 o 
   5   4   4      608.32      597.14     28.78 o 
   6   4   4      272.50      283.31     23.59 o 
   7   4   4       65.30       70.46     17.07 o 
   8   4   4        3.53       -2.88     13.14 o 
 -10   5   4        4.95       39.39     25.11 o 
  -9   5   4      124.75      127.78     23.57 o 
  -8   5   4      472.23      428.67     27.30 o 
  -7   5   4     1123.76     1089.65     29.56 o 
  -6   5   4     2728.69     2000.47    417.04 o 
  -5   5   4     3949.88     3785.10     36.98 o 
  -4   5   4     4556.86     4453.46     42.12 o 
  -3   5   4     3557.20     3442.47     36.50 o 
  -2   5   4     3066.54     2991.55     33.61 o 
   1   5   4      302.87      320.64     10.99 o 
   2   5   4      389.21      368.28     12.27 o 
   3   5   4      413.93      418.85     13.33 o 
   4   5   4      629.31      670.21     17.92 o 
   5   5   4     1481.14     1557.98     51.87 o 
   6   5   4     1223.52     1237.83     43.75 o 
   7   5   4      702.57      717.57     37.31 o 
 -10   6   4      149.41      155.76     43.80 o 
  -9   6   4       67.46      101.76     39.79 o 
  -8   6   4        2.39       10.88     16.36 o 
  -7   6   4        0.06       -9.54     12.28 o 
  -6   6   4        5.82        4.18     12.10 o 
  -5   6   4     1781.62     1774.03     32.73 o 
  -4   6   4     2267.13     2270.15     34.36 o 
  -3   6   4     1337.07     1266.64     24.92 o 
  -2   6   4     1889.84     1818.05     27.65 o 
  -1   6   4     2465.48     2428.07     27.80 o 
   0   6   4     3320.93     3276.22     38.66 o 
   1   6   4     2017.38     1900.04     30.53 o 
   2   6   4     1205.80     1176.57     28.00 o 
   3   6   4      281.24      279.22     14.20 o 
   4   6   4       61.25       56.09     10.42 o 
   5   6   4        5.54       16.78      9.74 o 
   6   6   4      127.51      133.72     28.85 o 
   7   6   4      289.01      304.73     40.52 o 
  -9   7   4      347.46      372.62     58.24 o 
  -8   7   4      479.97      538.24     36.50 o 
  -7   7   4     1288.27     1270.66     47.82 o 
  -6   7   4     1050.81     1101.57     34.64 o 
  -5   7   4      175.30      189.85     14.43 o 
  -4   7   4        5.01       14.42      8.47 o 
  -3   7   4        3.57       10.31      8.98 o 
  -2   7   4      305.87      316.87     15.48 o 
  -1   7   4     1626.21     1768.79     44.66 o 
   0   7   4     2155.95     2355.31     35.80 o 
   1   7   4     2729.43     2805.79     39.31 o 
   2   7   4     2099.12     2026.74     39.01 o 
   3   7   4     1877.37     1799.27     40.74 o 
   4   7   4     1388.84     1332.35     49.06 o 
   5   7   4      770.08      724.60     26.45 o 
   6   7   4      220.05      241.38     27.51 o 
  -8   8   4      288.59      309.73     31.59 o 
  -7   8   4      506.40      519.38     35.83 o 
  -6   8   4      897.40      901.05     32.93 o 
  -5   8   4      968.74      953.44     26.73 o 
  -4   8   4     1616.30     1598.39     31.74 o 
  -3   8   4     2047.46     2108.30     34.61 o 
  -2   8   4     1846.72     1868.57     31.23 o 
  -1   8   4      349.16      337.91     19.49 o 
   0   8   4      432.08      410.51     17.99 o 
   1   8   4      170.76      175.58     13.51 o 
   2   8   4        8.25       17.72      9.18 o 
   3   8   4      360.21      332.80     20.39 o 
   4   8   4      885.20      862.40     30.28 o 
   5   8   4      525.89      535.71     30.22 o 
  -8   9   4       21.91       29.48     23.25 o 
  -7   9   4       21.62       18.83     17.12 o 
  -6   9   4        4.82      -13.63     13.63 o 
  -5   9   4      219.22      218.24     16.62 o 
  -4   9   4      757.50      711.45     24.04 o 
  -3   9   4     1893.06     1808.51     34.19 o 
  -2   9   4      774.24      764.40     22.19 o 
  -1   9   4     1072.07     1078.94     32.66 o 
   0   9   4     1084.38     1139.71     29.60 o 
   1   9   4     1777.65     1747.09     49.29 o 
   2   9   4     1063.40     1058.98     29.64 o 
   3   9   4      122.42      125.16     16.13 o 
   4   9   4       23.02       24.63     12.44 o 
  -8  10   4      358.16      326.29     40.63 o 
  -7  10   4      476.18      508.08     46.70 o 
  -6  10   4      668.79      734.91     39.96 o 
  -5  10   4      333.44      346.70     39.65 o 
  -4  10   4      146.87      175.48     15.58 o 
  -3  10   4      156.39      136.27     13.82 o 
  -2  10   4        0.27       -5.39     10.53 o 
  -1  10   4      228.95      242.63     19.99 o 
   0  10   4      777.88      781.35     32.93 o 
   1  10   4     1003.99     1093.22     31.59 o 
   2  10   4      776.40      843.21     28.90 o 
   3  10   4      649.24      692.50     27.21 o 
  -6  11   4      303.04      296.23     38.07 o 
  -5  11   4      493.06      507.96     34.33 o 
  -4  11   4      504.32      491.30     23.00 o 
  -3  11   4      829.22      814.61     26.43 o 
  -2  11   4      691.62      724.01     31.76 o 
  -1  11   4      339.33      353.27     24.36 o 
   0  11   4       83.37       82.64     16.21 o 
   1  11   4       32.63       10.85     11.05 o 
  -3  12   4      299.89      303.90     24.72 o 
  -2  12   4      522.71      509.35     29.75 o 
   2 -12   5      534.03      577.29     36.36 o 
   3 -12   5      533.86      528.15     35.89 o 
   4 -12   5      486.37      524.97     51.39 o 
  -3 -11   5      680.71      694.79     57.11 o 
  -2 -11   5      465.58      455.15     46.81 o 
   1 -11   5       39.99        8.93     24.11 o 
   2 -11   5        2.29       13.62     15.63 o 
   3 -11   5      165.03      182.28     24.17 o 
   4 -11   5      159.31      139.84     32.37 o 
   5 -11   5      446.16      456.66     45.06 o 
  -5 -10   5       27.88       33.17     17.22 o 
  -4 -10   5       92.12       94.18     21.44 o 
  -3 -10   5      357.57      381.79     25.26 o 
  -2 -10   5      429.56      423.33     29.95 o 
  -1 -10   5      609.63      600.77     53.03 o 
   0 -10   5      753.66      823.26     36.94 o 
   1 -10   5     1903.43     1783.14     41.41 o 
   2 -10   5      896.19      852.24     36.02 o 
   3 -10   5      512.61      505.83     24.99 o 
   4 -10   5      117.21      147.48     19.95 o 
   5 -10   5       71.35       66.31     17.29 o 
   6 -10   5        0.36      -13.61     13.61 o 
   7 -10   5       55.62       68.12     22.81 o 
  -6  -9   5      294.86      293.72     25.94 o 
  -5  -9   5      415.40      398.43     26.65 o 
  -4  -9   5      330.43      305.01     23.06 o 
  -3  -9   5       90.10       95.48     15.71 o 
  -2  -9   5       36.79       43.40     12.80 o 
  -1  -9   5       59.12       68.89     13.41 o 
   0  -9   5     1279.58     1270.24     49.36 o 
   1  -9   5     1401.42     1345.46     34.74 o 
   2  -9   5      915.27      872.02     28.99 o 
   3  -9   5      741.14      718.27     27.04 o 
   4  -9   5      883.29      886.02     29.93 o 
   5  -9   5      802.67      785.77     28.84 o 
   6  -9   5      416.82      388.58     22.39 o 
   7  -9   5      186.29      179.80     17.34 o 
  -7  -8   5      146.12      144.67     27.64 o 
  -6  -8   5      439.64      455.52     28.81 o 
  -5  -8   5      925.47      895.05     36.31 o 
  -4  -8   5      601.03      559.35     27.84 o 
  -3  -8   5     1831.41     1755.88     42.72 o 
  -2  -8   5     3022.57     2838.53     50.97 o 
  -1  -8   5     1102.59     1043.35     26.66 o 
   0  -8   5      545.72      516.38     19.01 o 
   1  -8   5      163.91      158.18     13.11 o 
   2  -8   5        9.54        3.85      7.62 o 
   3  -8   5      223.44      246.71     24.78 o 
   4  -8   5      187.54      210.16     19.59 o 
   5  -8   5     1318.73     1290.29     33.52 o 
   6  -8   5     1010.83     1031.41     30.68 o 
   7  -8   5      324.22      320.78     19.60 o 
   8  -8   5      491.05      536.60     28.50 o 
  -8  -7   5      156.39      204.36     31.10 o 
  -7  -7   5       53.84       49.42     21.29 o 
  -6  -7   5       43.14       38.78     14.49 o 
  -5  -7   5       69.45       54.99     14.62 o 
  -4  -7   5      138.24      109.55     16.08 o 
  -3  -7   5     1240.94     1169.16     34.27 o 
  -2  -7   5     2089.57     1983.66     35.58 o 
  -1  -7   5     2003.26     1968.82     33.69 o 
   0  -7   5     2727.22     2577.78     30.13 o 
   1  -7   5     3597.65     3571.78     73.46 o 
   2  -7   5     1818.72     1929.12     32.60 o 
   3  -7   5     3292.16     3233.11     47.20 o 
   4  -7   5      298.05      352.14     19.48 o 
   5  -7   5      190.46      178.32     15.02 o 
   6  -7   5        9.96        5.85      8.95 o 
   7  -7   5        4.22        2.46     12.31 o 
   8  -7   5       53.28       64.81     14.39 o 
  -8  -6   5      402.41      403.15     37.82 o 
  -7  -6   5      442.37      434.08     45.92 o 
  -6  -6   5     1578.42     1432.25     62.58 o 
  -5  -6   5     1476.47     1347.37     39.17 o 
  -4  -6   5      903.57      850.49     30.59 o 
  -3  -6   5      227.33      232.33     15.70 o 
  -2  -6   5        9.60        1.25      7.01 o 
  -1  -6   5      203.17      185.76     11.42 o 
   0  -6   5      228.67      217.26     10.26 o 
   1  -6   5     1091.69     1034.58     15.14 o 
   2  -6   5     4078.32     3892.02     45.53 o 
   3  -6   5      311.02      299.03     23.04 o 
   4  -6   5     1923.79     1887.08     34.79 o 
   5  -6   5     2239.50     2271.21     37.36 o 
   6  -6   5     1135.25     1191.15     28.13 o 
   7  -6   5      480.96      486.58     29.32 o 
   8  -6   5      223.42      233.71     20.32 o 
   9  -6   5       19.25       20.40     12.75 o 
  -9  -5   5        3.97       38.04     21.11 o 
  -8  -5   5        0.59       55.27     26.73 o 
  -7  -5   5      186.46      233.47     33.19 o 
  -6  -5   5     1112.53     1160.67     48.09 o 
  -5  -5   5     1996.06     1931.15     44.27 o 
  -4  -5   5     3426.00     3481.27     64.58 o 
  -3  -5   5     2774.09     2613.38     34.07 o 
  -2  -5   5     1024.80      966.68     23.90 o 
  -1  -5   5     4250.37     4384.39     44.27 o 
   0  -5   5     3487.06     3392.31     31.14 o 
   1  -5   5      621.27      702.58     11.57 o 
   3  -5   5        8.36       29.67      8.14 o 
   4  -5   5       22.49        9.35      7.79 o 
   5  -5   5      745.44      759.45     19.40 o 
   6  -5   5      989.76     1009.94     35.67 o 
   7  -5   5     1073.89     1052.17     41.19 o 
   8  -5   5      609.77      616.33     27.23 o 
   9  -5   5      364.65      360.12     24.02 o 
  -9  -4   5      310.65      344.33     35.63 o 
  -8  -4   5      453.39      525.42     38.30 o 
  -7  -4   5      150.40      244.09     86.27 o 
  -6  -4   5       63.08       65.78     18.85 o 
  -5  -4   5       11.98       12.37     16.04 o 
  -4  -4   5      334.62      318.29     17.90 o 
  -3  -4   5      216.69      199.38     11.86 o 
  -2  -4   5     1524.69     1506.62     24.11 o 
  -1  -4   5     2830.81     2753.10     30.08 o 
   0  -4   5     5112.34     5043.34     56.53 o 
   1  -4   5     5727.60     6096.64     54.90 o 
   2  -4   5     3483.64     3619.67     38.86 o 
   3  -4   5     1924.66     1999.16     28.08 o 
   4  -4   5     2459.67     2427.76     46.20 o 
   5  -4   5      882.15      791.88     29.07 o 
   6  -4   5       40.35       37.31     12.27 o 
   7  -4   5        0.21       -4.77     10.98 o 
   8  -4   5       91.06       95.80     19.71 o 
   9  -4   5      112.85      109.45     24.19 o 
 -10  -3   5      118.95      121.73     34.47 o 
  -9  -3   5      306.46      293.16     32.34 o 
  -8  -3   5      523.06      495.07     36.70 o 
  -7  -3   5      806.76      752.93     40.88 o 
  -6  -3   5     1798.47     1579.27     52.15 o 
  -5  -3   5     1947.86     1844.96    110.95 o 
  -4  -3   5     1977.81     1905.90     46.17 o 
  -3  -3   5      902.90      888.04     18.13 o 
  -2  -3   5     1622.89     1592.63     21.44 o 
  -1  -3   5       29.96       40.87      5.76 o 
   0  -3   5      180.09      177.77      8.21 o 
   1  -3   5     1116.96     1094.67     16.11 o 
   2  -3   5     8009.17     8250.58     85.70 o 
   3  -3   5     4208.74     4046.76     41.73 o 
   4  -3   5     5111.44     4897.57     60.47 o 
   5  -3   5     3433.84     3383.84     58.60 o 
   6  -3   5     1273.88     1105.28     54.84 o 
   7  -3   5      534.05      519.22     30.44 o 
   8  -3   5      547.32      511.57     32.68 o 
   9  -3   5       73.47       60.55     19.16 o 
 -10  -2   5       60.19       89.73     52.50 o 
  -9  -2   5       26.14       28.34     18.53 o 
  -8  -2   5        6.67       13.51     19.33 o 
  -7  -2   5      642.42      714.86     40.18 o 
  -6  -2   5      660.64      801.23     33.49 o 
  -5  -2   5     1534.20     1548.36     31.72 o 
  -4  -2   5     4303.81     4305.79     43.51 o 
  -3  -2   5     5165.26     5075.75     41.75 o 
  -2  -2   5     5562.63     5260.65     40.48 o 
  -1  -2   5     3344.38     3273.99     28.12 o 
   1  -2   5     6589.05     7044.12     80.88 o 
   2  -2   5     3918.25     4249.54     45.84 o 
   3  -2   5       43.64       55.59      4.47 o 
   4  -2   5      130.21      117.92     12.06 o 
   5  -2   5     1202.17     1176.85     52.72 o 
   6  -2   5      720.09      666.07     31.13 o 
   7  -2   5      657.44      666.28     33.54 o 
   8  -2   5      963.01      953.63     41.93 o 
   9  -2   5      452.05      415.54     33.23 o 
 -10  -1   5      515.61      539.37     40.09 o 
  -9  -1   5      632.11      609.17     39.67 o 
  -8  -1   5      259.66      310.22     30.08 o 
  -7  -1   5      482.63      583.36     30.94 o 
  -6  -1   5      833.59     1014.98     49.58 o 
  -5  -1   5      485.34      599.75     38.03 o 
  -4  -1   5       88.74      117.91     10.70 o 
  -3  -1   5       76.73       72.52      6.95 o 
  -2  -1   5     6007.46     6064.91     45.91 o 
  -1  -1   5     7340.76     7470.20     91.08 o 
   0  -1   5     5468.84     5648.78     57.48 o 
   1  -1   5    21386.35    21777.67    254.77 o 
   2  -1   5     7324.23     7260.66     87.10 o 
   3  -1   5     1454.12     1390.90     15.32 o 
   4  -1   5     1988.84     1986.98     22.76 o 
   5  -1   5      671.79      673.89     24.79 o 
   6  -1   5       42.89       72.69     15.53 o 
   7  -1   5      113.94      115.17     19.23 o 
   8  -1   5        0.37        3.93     13.45 o 
   9  -1   5      126.46      106.49     24.89 o 
 -10   0   5      143.51      189.40     33.13 o 
  -9   0   5      232.04      257.78     28.99 o 
  -8   0   5      393.11      413.24     27.74 o 
  -7   0   5     2045.60     1850.38     47.12 o 
  -6   0   5     3477.00     3284.69     46.47 o 
  -5   0   5     3651.18     3659.37     31.74 o 
  -4   0   5     9670.08     9587.41     81.30 o 
  -3   0   5      851.63      827.71     15.20 o 
  -2   0   5     2224.91     2343.75     21.33 o 
  -1   0   5      795.78      867.85     11.28 o 
   0   0   5      555.73      527.96      9.84 o 
   1   0   5     1983.64     1835.09     15.89 o 
   2   0   5     1340.43     1346.61     13.37 o 
   3   0   5     1425.13     1299.20    117.33 o 
   4   0   5     3583.82     3595.46     29.40 o 
   5   0   5     1090.72      921.42     78.62 o 
   6   0   5     1672.34     1559.24     45.57 o 
   7   0   5      933.68      921.71     48.15 o 
   8   0   5      591.79      570.74     34.96 o 
   9   0   5      205.52      215.83     27.61 o 
 -11   1   5      103.41       99.91     36.66 o 
 -10   1   5      148.58      183.32     27.32 o 
  -9   1   5      139.34      152.35     21.31 o 
  -8   1   5       22.68       21.67     15.08 o 
  -7   1   5      138.97      149.08     15.89 o 
  -6   1   5      984.68     1004.50     26.53 o 
  -5   1   5     2212.84     2253.38     34.78 o 
  -4   1   5      134.04      157.29      8.76 o 
  -3   1   5     5635.83     6062.42    103.65 o 
  -2   1   5    11679.72    11968.48    136.28 o 
  -1   1   5     9531.79     9387.08     98.96 o 
   0   1   5     4389.01     4194.27     42.38 o 
   1   1   5     2383.92     2547.91     20.59 o 
   2   1   5      556.56      551.65      8.88 o 
   3   1   5      222.81      210.24      9.84 o 
   4   1   5      372.66      374.65     15.83 o 
   5   1   5     1398.50     1383.39     26.25 o 
   6   1   5      468.44      474.73     14.88 o 
   7   1   5      552.50      557.60     45.58 o 
   8   1   5      503.36      500.65     33.64 o 
   9   1   5      347.19      355.45     46.42 o 
 -11   2   5      133.64       63.97     33.14 o 
 -10   2   5      373.21      417.41     29.75 o 
  -9   2   5      507.20      508.99     31.16 o 
  -8   2   5     1087.90     1130.00     40.05 o 
  -7   2   5      764.62      784.41     27.26 o 
  -6   2   5      318.80      355.50     18.79 o 
  -5   2   5      719.07      718.64     19.16 o 
  -1   2   5     5442.95     5671.23     75.25 o 
   0   2   5     8661.17     8988.27     83.66 o 
   1   2   5     3063.83     2661.27    232.32 o 
   2   2   5     3411.41     3498.09     31.84 o 
   3   2   5     5781.08     5709.29     51.21 o 
   4   2   5     2028.16     2078.80     30.73 o 
   5   2   5     1189.28     1208.44     26.11 o 
   6   2   5      354.55      355.90     19.93 o 
   7   2   5      163.87      169.20     21.65 o 
   8   2   5       12.13       12.07     22.12 o 
 -11   3   5        5.44       22.17     19.66 o 
 -10   3   5       43.52       42.87     29.74 o 
  -9   3   5      430.76      411.61     29.01 o 
  -8   3   5      473.65      450.81     28.91 o 
  -7   3   5     1169.75     1081.10     29.96 o 
  -6   3   5     3126.66     2937.54     37.17 o 
  -5   3   5     3788.46     3660.82     64.63 o 
  -4   3   5     2409.33     1917.07    324.93 o 
  -3   3   5     2661.56     2770.97     26.58 o 
  -2   3   5     1307.83     1305.16     16.92 o 
   0   3   5      598.51      665.34     12.17 o 
   1   3   5       79.63       90.19      5.61 o 
   2   3   5      232.11      238.80      7.32 o 
   3   3   5     1016.25     1037.29     19.27 o 
   4   3   5     2237.11     2256.15     32.58 o 
   5   3   5     2079.14     2114.98     39.72 o 
   6   3   5     1517.02     1594.38     37.57 o 
   7   3   5      956.18      952.60     39.19 o 
   8   3   5      584.44      665.65     54.91 o 
 -10   4   5      170.37      187.17     28.17 o 
  -9   4   5       74.44      103.04     19.87 o 
  -8   4   5       65.63       72.26     14.49 o 
  -7   4   5      135.65      158.79     15.73 o 
  -6   4   5      252.09      243.52     14.21 o 
  -5   4   5     1831.40     1763.81     26.68 o 
  -4   4   5     1255.75     1293.03     34.53 o 
  -3   4   5     4873.05     5097.59     50.84 o 
  -2   4   5     6244.34     6264.42    104.00 o 
  -1   4   5     9110.54     9027.68     63.92 o 
   0   4   5     7289.07     7316.55     50.99 o 
   1   4   5     4280.73     4210.07     31.77 o 
   2   4   5      912.93      899.36     13.56 o 
   3   4   5      350.21      368.21     10.56 o 
   4   4   5      159.17      156.47     10.70 o 
   5   4   5        1.20       -9.25      9.25 o 
   6   4   5      133.25      129.98     19.02 o 
   7   4   5      458.91      491.39     31.62 o 
   8   4   5      225.94      234.72     39.75 o 
 -10   5   5      312.39      272.58     51.61 o 
  -9   5   5      323.88      312.51     53.25 o 
  -8   5   5      440.75      485.98     23.93 o 
  -7   5   5     1377.48     1382.63     32.90 o 
  -6   5   5      963.57      934.88     22.57 o 
  -5   5   5      825.05      956.00     25.24 o 
  -1   5   5      422.24      600.39     67.68 o 
   0   5   5     2293.02     2234.89     34.48 o 
   1   5   5     2804.48     2694.47     30.01 o 
   2   5   5     2341.02     2274.69     27.95 o 
   3   5   5     3484.70     3328.13     49.85 o 
   4   5   5     1289.38     1355.08     23.80 o 
   5   5   5      893.11      926.68     38.44 o 
   6   5   5      300.00      312.84     26.42 o 
   7   5   5       71.10       33.15     22.83 o 
 -10   6   5        0.46       18.24     35.62 o 
  -9   6   5      132.55      145.55     46.33 o 
  -8   6   5      159.47      155.42     21.84 o 
  -7   6   5      801.93      771.55     33.50 o 
  -6   6   5     2821.22     2787.74     50.32 o 
  -5   6   5     1937.01     1926.69     34.48 o 
  -4   6   5     2327.30     2263.17     35.43 o 
  -3   6   5     2735.02     2820.97     36.20 o 
  -2   6   5     1133.06     1190.75     22.75 o 
  -1   6   5      259.74      276.04     16.32 o 
   0   6   5      406.69      404.71     18.35 o 
   1   6   5        3.71        4.78      6.27 o 
   2   6   5      466.59      426.67     15.02 o 
   3   6   5      386.70      416.61     16.39 o 
   4   6   5      747.81      740.12     23.24 o 
   5   6   5      770.97      726.40     45.57 o 
   6   6   5      747.00      740.89     38.96 o 
  -9   7   5      259.66      300.94     32.66 o 
  -8   7   5      113.04      127.58     24.40 o 
  -7   7   5        1.25       -9.72     14.45 o 
  -6   7   5       34.60       19.42     13.46 o 
  -5   7   5      203.70      197.93     14.96 o 
  -4   7   5      953.82      956.09     25.20 o 
  -3   7   5     2062.14     2074.20     33.01 o 
  -2   7   5     1018.83     1026.89     31.98 o 
  -1   7   5     3465.90     3519.41     50.39 o 
   0   7   5     2142.32     2265.67     71.09 o 
   1   7   5     1847.21     1877.23     33.09 o 
   2   7   5     1693.69     1631.38     28.33 o 
   3   7   5      411.66      405.69     16.14 o 
   4   7   5       38.25       35.00     10.37 o 
   5   7   5        2.61        9.31     13.85 o 
   6   7   5       33.37       33.45     16.91 o 
  -9   8   5      403.96      446.77     38.27 o 
  -8   8   5      403.79      437.89     46.06 o 
  -7   8   5      494.72      540.08     50.98 o 
  -6   8   5      761.56      784.16     31.80 o 
  -5   8   5      299.65      302.04     18.04 o 
  -4   8   5      141.80      133.26     13.51 o 
  -3   8   5      203.52      207.16     16.32 o 
  -2   8   5      914.25      916.85     38.87 o 
  -1   8   5      292.08      323.46     19.65 o 
   0   8   5      479.18      499.66     22.71 o 
   1   8   5      878.42      895.67     27.21 o 
   2   8   5     1472.76     1500.79     29.31 o 
   3   8   5     1195.18     1177.34     30.12 o 
   4   8   5      783.43      823.04     29.42 o 
   5   8   5      484.72      522.66     24.43 o 
  -8   9   5      169.46      177.36     28.16 o 
  -7   9   5      503.23      485.01     35.17 o 
  -6   9   5      693.06      655.21     30.98 o 
  -5   9   5      950.91      956.48     28.56 o 
  -4   9   5     1418.71     1388.54     31.85 o 
  -3   9   5      940.96      933.11     25.27 o 
  -2   9   5     1267.23     1162.20     36.71 o 
  -1   9   5      673.36      647.29     30.73 o 
   0   9   5      457.14      406.09     22.69 o 
   1   9   5       97.74       91.36     12.43 o 
   2   9   5       11.85       -2.01      7.62 o 
   3   9   5      309.43      334.72     19.58 o 
   4   9   5      240.49      248.72     28.69 o 
  -7  10   5       63.14       67.41     22.66 o 
  -6  10   5        0.82        9.71     17.14 o 
  -5  10   5       14.22       -1.15     12.58 o 
  -4  10   5       24.12       22.55     10.75 o 
  -3  10   5      316.80      294.37     17.43 o 
  -2  10   5      855.88      816.00     31.91 o 
  -1  10   5     1039.51     1053.15     35.23 o 
   0  10   5     1129.86     1143.71     36.72 o 
   1  10   5     1333.94     1378.61     35.49 o 
   2  10   5      470.51      452.53     22.88 o 
  -6  11   5      315.83      323.03     31.74 o 
  -5  11   5      194.41      189.41     25.00 o 
  -4  11   5      188.03      181.55     16.90 o 
  -3  11   5      113.84      104.59     17.69 o 
  -2  11   5        7.38       14.84     12.98 o 
  -1  11   5       69.57       76.41     16.59 o 
   0  11   5      263.85      265.65     22.97 o 
   1 -12   6      517.91      550.66     53.46 o 
   2 -12   6      393.57      396.19     32.59 o 
   3 -12   6      158.59      146.62     24.30 o 
  -3 -11   6       33.85       31.88     24.34 o 
   0 -11   6      209.32      211.65     37.42 o 
   1 -11   6      399.53      390.25     44.98 o 
   2 -11   6      553.32      566.58     35.25 o 
   3 -11   6      426.49      471.00     45.20 o 
   4 -11   6      535.21      569.72     48.70 o 
   5 -11   6      471.71      475.42     44.35 o 
  -5 -10   6      268.26      254.77     30.38 o 
  -4 -10   6      722.60      784.37     42.93 o 
  -3 -10   6      769.61      817.75     41.00 o 
  -2 -10   6      712.32      728.57     37.04 o 
  -1 -10   6      351.36      328.67     28.04 o 
   0 -10   6      243.13      222.62     23.86 o 
   1 -10   6       13.81       10.95     11.38 o 
   2 -10   6        2.78       -0.25     10.58 o 
   3 -10   6        1.21       -5.06     13.05 o 
   4 -10   6      142.56      171.76     21.75 o 
   5 -10   6      220.65      237.39     24.14 o 
   6 -10   6      296.01      300.24     26.49 o 
  -6  -9   6       42.78       35.38     16.03 o 
  -5  -9   6        0.91        2.33     17.86 o 
  -4  -9   6      147.97      172.59     20.02 o 
  -3  -9   6      405.29      446.11     31.51 o 
  -2  -9   6      603.60      650.29     46.36 o 
  -1  -9   6      970.43      979.00     46.49 o 
   0  -9   6     1592.38     1509.46     46.78 o 
   1  -9   6     1786.54     1758.83     40.27 o 
   2  -9   6     1307.54     1304.94     35.26 o 
   3  -9   6      564.69      562.01     25.23 o 
   4  -9   6      287.56      383.02     22.59 o 
   5  -9   6       46.22       64.21     13.38 o 
   6  -9   6        2.73       -4.41     10.41 o 
   7  -9   6       46.94       37.83     13.13 o 
  -7  -8   6      397.33      387.81     37.52 o 
  -6  -8   6      451.80      438.48     29.00 o 
  -5  -8   6      283.83      282.62     23.38 o 
  -4  -8   6      297.68      320.22     23.72 o 
  -3  -8   6       68.03       85.13     16.85 o 
  -2  -8   6      139.05      120.86     13.75 o 
  -1  -8   6        5.67       14.13      9.90 o 
   0  -8   6      283.99      282.03     16.38 o 
   1  -8   6      686.60      652.48     22.01 o 
   2  -8   6      608.19      606.80     21.59 o 
   3  -8   6      331.74      341.78     20.61 o 
   4  -8   6     2269.94     2274.44     43.96 o 
   5  -8   6     1625.06     1662.81     37.83 o 
   6  -8   6      645.72      680.65     25.00 o 
   7  -8   6      364.19      355.85     32.76 o 
   8  -8   6       91.40       95.21     18.00 o 
  -7  -7   6      227.14      255.87     37.06 o 
  -6  -7   6      514.11      512.26     29.16 o 
  -5  -7   6      850.40      831.62     33.89 o 
  -4  -7   6     1232.28     1141.45     36.49 o 
  -3  -7   6     1637.99     1570.40     34.47 o 
  -2  -7   6     1719.96     1712.21     33.98 o 
  -1  -7   6     1283.06     1263.21     25.68 o 
   0  -7   6      503.34      469.23     16.57 o 
   1  -7   6      173.18      151.49     15.24 o 
   2  -7   6      455.80      488.65     21.94 o 
   3  -7   6       32.92       80.38     12.31 o 
   4  -7   6      200.18      227.23     16.53 o 
   5  -7   6      877.20      881.06     26.88 o 
   6  -7   6      589.23      609.36     23.48 o 
   7  -7   6      404.31      443.16     30.30 o 
   8  -7   6      383.44      396.99     25.00 o 
  -8  -6   6      209.56      200.24     32.84 o 
  -7  -6   6       63.80       66.83     22.13 o 
  -6  -6   6      293.29      288.28     30.29 o 
  -5  -6   6      114.32      100.63     16.84 o 
  -4  -6   6       94.26      101.76     15.69 o 
  -3  -6   6      766.81      732.69     24.64 o 
  -2  -6   6     1557.82     1511.41     28.12 o 
  -1  -6   6     2393.37     2209.81     31.63 o 
   0  -6   6     4501.67     4384.79     37.46 o 
   1  -6   6     6979.46     6866.40     98.50 o 
   2  -6   6     4140.39     4038.71     51.13 o 
   3  -6   6     1997.93     2008.57     36.82 o 
   4  -6   6     1089.83     1102.08     27.78 o 
   5  -6   6       66.13       68.13     10.18 o 
   6  -6   6        7.33        8.81     11.94 o 
   7  -6   6       24.42       10.64     13.53 o 
   8  -6   6      109.00      136.49     17.51 o 
  -9  -5   6      216.55      251.41     34.82 o 
  -8  -5   6      200.10      256.78     31.86 o 
  -7  -5   6     1022.73      960.09     48.08 o 
  -6  -5   6     1347.35     1248.58     50.61 o 
  -5  -5   6     1670.09     1554.15     41.61 o 
  -4  -5   6      990.61      947.63     30.36 o 
  -3  -5   6      436.29      422.12     17.10 o 
  -2  -5   6      852.11      814.98     20.54 o 
  -1  -5   6      170.74      180.40     11.31 o 
   0  -5   6       18.53       26.21      6.28 o 
   1  -5   6     1768.48     1703.14     23.40 o 
   2  -5   6     1215.42     1156.85     27.17 o 
   3  -5   6      988.94      920.36     26.21 o 
   4  -5   6     1487.07     1435.80     26.68 o 
   5  -5   6     1654.17     1622.50     43.55 o 
   6  -5   6     1383.71     1313.46     41.20 o 
   7  -5   6      551.32      605.26     58.15 o 
   8  -5   6      301.38      290.83     21.35 o 
   9  -5   6       45.13       50.51     19.33 o 
  -9  -4   6       14.15       44.70     23.15 o 
  -8  -4   6       24.36       95.20     38.10 o 
  -7  -4   6      139.44      145.65     25.78 o 
  -6  -4   6      512.85      537.65     36.32 o 
  -5  -4   6     1212.23     1166.30     44.53 o 
  -4  -4   6     2193.64     2128.71     49.68 o 
  -3  -4   6     3189.19     2975.63     41.61 o 
  -2  -4   6     3407.50     3298.08     36.24 o 
  -1  -4   6     3420.02     3258.49     34.32 o 
   0  -4   6     4037.01     4066.39     32.60 o 
   1  -4   6     2571.11     2723.78     26.46 o 
   3  -4   6        9.09       11.98      4.69 o 
   4  -4   6      560.15      530.96     24.70 o 
   5  -4   6     1411.27     1288.52     37.37 o 
   6  -4   6      309.00      316.34     22.15 o 
   7  -4   6      500.92      478.50     22.65 o 
   8  -4   6      487.72      482.04     24.34 o 
   9  -4   6      287.65      257.90     29.34 o 
 -10  -3   6      317.53      350.06     37.16 o 
  -9  -3   6      318.88      336.48     35.05 o 
  -8  -3   6      450.37      534.74     39.03 o 
  -7  -3   6      637.19      683.30     48.77 o 
  -6  -3   6      255.05      282.18     28.77 o 
  -5  -3   6      111.63      133.59     17.08 o 
  -4  -3   6        2.38        1.24      7.60 o 
  -3  -3   6     1457.25     1414.23     23.20 o 
  -2  -3   6     1028.54      997.18     18.78 o 
  -1  -3   6     2322.95     2357.40     25.37 o 
   0  -3   6     5722.23     6115.38     72.89 o 
   1  -3   6     6971.00     7944.53     72.19 o 
   2  -3   6     1724.94     1609.25     17.11 o 
   3  -3   6     2888.11     2758.85     46.17 o 
   4  -3   6     1876.90     1836.72     39.48 o 
   5  -3   6      581.98      592.14     24.90 o 
   6  -3   6      443.20      470.97     23.83 o 
   7  -3   6       75.75       75.68     12.35 o 
   8  -3   6       22.25       14.74     10.35 o 
   9  -3   6      109.00       82.46     14.70 o 
 -10  -2   6       55.34       71.92     24.46 o 
  -9  -2   6      238.75      191.56     28.61 o 
  -8  -2   6      573.73      521.60     38.27 o 
  -7  -2   6     1600.92     1491.86     54.00 o 
  -6  -2   6     1621.39     1543.71     53.82 o 
  -5  -2   6     1687.69     1689.51     30.12 o 
  -4  -2   6     1533.69     1477.90     26.77 o 
  -3  -2   6     2195.11     2140.34     32.49 o 
  -2  -2   6      719.63      734.70     15.97 o 
  -1  -2   6       12.02       12.78      4.67 o 
   0  -2   6     1424.13     1421.88     21.85 o 
   2  -2   6      516.48      503.42     10.87 o 
   3  -2   6     2169.98     2119.15     24.35 o 
   4  -2   6     3490.31     3484.96     63.03 o 
   5  -2   6     2213.58     2183.75     41.38 o 
   6  -2   6     1349.66     1272.70     41.90 o 
   7  -2   6      928.12      920.91     27.47 o 
   8  -2   6      430.45      448.76     21.90 o 
   9  -2   6      234.58      254.68     19.72 o 
 -10  -1   6       79.14      107.27     25.07 o 
  -9  -1   6       66.70       80.73     23.00 o 
  -8  -1   6       23.58       52.98     16.60 o 
  -7  -1   6      223.65      265.53     23.85 o 
  -6  -1   6      315.56      387.85     23.01 o 
  -5  -1   6      161.05      173.92     12.82 o 
  -4  -1   6     2223.27     2068.58     26.00 o 
  -3  -1   6    12033.24    11821.35    102.95 o 
  -2  -1   6     9900.69     9525.90     47.02 o 
  -1  -1   6     7634.50     7821.39     70.32 o 
   0  -1   6     6759.60     7637.33     81.08 o 
   1  -1   6     4647.73     4848.18     70.07 o 
   2  -1   6     3230.55     3205.02     34.10 o 
   3  -1   6      430.84      419.51      9.80 o 
   4  -1   6      554.97      512.52     11.49 o 
   5  -1   6     1033.71     1022.07     26.55 o 
   6  -1   6       39.71       43.38      8.92 o 
   7  -1   6      385.44      371.98     18.17 o 
   8  -1   6      676.94      682.28     24.52 o 
   9  -1   6      301.45      312.22     19.76 o 
 -10   0   6      448.48      434.12     37.84 o 
  -9   0   6      464.13      465.82     31.00 o 
  -8   0   6      476.19      443.02     29.54 o 
  -7   0   6      848.21      953.67     30.34 o 
  -6   0   6     1147.79     1297.02     32.70 o 
  -5   0   6      545.49      553.32     16.99 o 
  -4   0   6        3.37       37.71      8.64 o 
  -3   0   6        5.03       25.74      7.24 o 
  -2   0   6      712.42      726.22     16.75 o 
   0   0   6     5572.92     5662.93     39.23 o 
   1   0   6     7690.16     7559.09     79.19 o 
   2   0   6     4861.31     4962.34     42.69 o 
   3   0   6     3783.42     3680.52     28.01 o 
   4   0   6      795.95      841.42     13.85 o 
   5   0   6     2851.90     2874.15     25.87 o 
   6   0   6      711.65      705.03     19.27 o 
   7   0   6       81.81       86.46     10.38 o 
   8   0   6        9.76        4.70      8.34 o 
 -10   1   6       49.64       56.62     18.33 o 
  -9   1   6      113.16      129.97     21.13 o 
  -8   1   6      141.60      138.26     20.80 o 
  -7   1   6     1534.82     1548.89     36.22 o 
  -6   1   6     3710.48     3562.18     40.09 o 
  -5   1   6     2785.96     2683.52     29.41 o 
  -4   1   6     2744.29     2601.36     27.19 o 
  -3   1   6     5581.90     5501.46     73.44 o 
  -2   1   6     2318.16     2201.34     27.74 o 
  -1   1   6     1131.27     1092.76     15.19 o 
   0   1   6       57.81       63.19      5.65 o 
   1   1   6     1389.67     1400.95     15.01 o 
   2   1   6       82.49       70.36      4.45 o 
   3   1   6      188.60      188.45      9.98 o 
   4   1   6     3128.67     3220.72     30.83 o 
   5   1   6     1865.07     1869.22     30.90 o 
   6   1   6     1317.27     1279.34     42.90 o 
   7   1   6      635.33      644.71     34.94 o 
   8   1   6      280.58      303.07     29.16 o 
 -10   2   6      158.30      210.36     24.50 o 
  -9   2   6      153.62      193.83     23.54 o 
  -8   2   6      140.05      150.61     28.70 o 
  -7   2   6       18.06       24.43     11.97 o 
  -6   2   6     1308.31     1347.35     33.56 o 
  -5   2   6      378.38      413.86     20.31 o 
  -4   2   6     1427.42     1428.41     28.20 o 
  -3   2   6     5649.80     5562.16     44.83 o 
  -2   2   6     6790.97     6700.76     35.88 o 
  -1   2   6     6612.88     6233.85     69.05 o 
   0   2   6     2743.76     2308.06    203.07 o 
   1   2   6     1530.01     1515.22     17.91 o 
   2   2   6     1591.61     1631.12     25.43 o 
   3   2   6      614.65      590.62     14.36 o 
   4   2   6        0.76       -5.27      5.27 o 
   5   2   6       42.54       33.11      8.11 o 
   6   2   6      354.44      353.11     20.89 o 
   7   2   6      364.53      375.55     29.16 o 
   8   2   6      212.03      215.14     26.13 o 
 -10   3   6      264.53      289.56     27.08 o 
  -9   3   6      460.63      456.21     36.63 o 
  -8   3   6      956.49      924.82     30.73 o 
  -7   3   6     1449.38     1450.57     34.58 o 
  -6   3   6     1463.28     1469.28     28.41 o 
  -5   3   6      560.27      675.86     25.16 o 
  -2   3   6     1867.89     1909.43     19.76 o 
  -1   3   6     1322.82     1269.90     18.97 o 
   0   3   6     4383.54     4492.43     51.80 o 
   1   3   6     4029.69     4029.66     53.66 o 
   2   3   6     3529.80     3449.24     29.35 o 
   3   3   6     2668.36     2660.46     28.54 o 
   4   3   6     1513.77     1478.94     23.28 o 
   5   3   6     1130.43     1103.73     30.41 o 
   6   3   6      594.20      608.94     22.30 o 
   7   3   6      245.74      295.89     38.76 o 
   8   3   6        0.51      -17.17     19.78 o 
 -10   4   6       39.63       34.59     20.94 o 
  -9   4   6      126.55      127.86     21.41 o 
  -8   4   6      390.01      386.05     23.00 o 
  -7   4   6     1206.33     1203.96     31.87 o 
  -6   4   6     1918.88     1805.18     30.49 o 
  -5   4   6     2014.58     1921.88     28.81 o 
  -4   4   6     3389.56     3458.75     39.85 o 
  -3   4   6     1980.48     2037.58     29.73 o 
  -2   4   6      708.49      729.40     12.86 o 
  -1   4   6     1448.08     1448.06     17.96 o 
   0   4   6      712.70      769.20     16.12 o 
   1   4   6      324.21      350.95      9.99 o 
   2   4   6       72.04       69.23      5.66 o 
   3   4   6      576.69      574.11     15.28 o 
   4   4   6     1435.49     1404.96     23.64 o 
   5   4   6     1226.86     1266.58     29.34 o 
   6   4   6     1246.11     1276.68     36.76 o 
   7   4   6      550.30      536.51     34.07 o 
 -10   5   6      199.85      213.03     50.47 o 
  -9   5   6      170.21      198.50     34.37 o 
  -8   5   6       18.97        7.74     15.57 o 
  -7   5   6       15.09       22.57     15.31 o 
  -6   5   6       33.91       19.54     10.14 o 
  -5   5   6      785.82      749.03     30.53 o 
  -4   5   6     1430.24     1548.00     29.08 o 
  -3   5   6     1650.36     1688.62     27.97 o 
  -2   5   6     2239.19     2257.78     29.38 o 
  -1   5   6     2319.38     2370.61     41.33 o 
   0   5   6     4789.47     4851.80     45.54 o 
   1   5   6     4621.21     4635.16     44.01 o 
   2   5   6     2148.61     1997.53     26.92 o 
   3   5   6       87.50      110.67      8.87 o 
   4   5   6      140.96      165.61     13.97 o 
   5   5   6       29.32       22.81     13.05 o 
   6   5   6       40.89       37.79     15.49 o 
   7   5   6      128.43      154.53     23.25 o 
 -10   6   6      256.36      265.06     54.72 o 
  -9   6   6      337.77      358.41     35.44 o 
  -8   6   6      583.50      599.69     41.91 o 
  -7   6   6      918.87      886.09     35.80 o 
  -6   6   6     1206.69     1204.22     30.94 o 
  -5   6   6      533.34      523.35     21.19 o 
  -4   6   6      478.73      484.97     19.33 o 
  -2   6   6      113.39      146.64     17.89 o 
  -1   6   6       63.48       73.44     12.76 o 
   0   6   6     1004.07      972.45     26.45 o 
   1   6   6     1879.98     1849.33     28.12 o 
   2   6   6     1247.03     1220.02     23.44 o 
   3   6   6     1316.14     1329.59     29.09 o 
   4   6   6     1258.04     1301.41     25.28 o 
   5   6   6      776.92      753.27     31.37 o 
   6   6   6      322.43      328.97     29.52 o 
  -9   7   6       65.87       60.23     23.76 o 
  -8   7   6      135.25      136.73     25.14 o 
  -7   7   6      503.50      484.07     29.25 o 
  -6   7   6      676.54      651.02     29.65 o 
  -5   7   6      611.49      588.28     22.41 o 
  -4   7   6     1124.84     1062.62     32.24 o 
  -3   7   6     2042.08     2013.85     32.60 o 
  -2   7   6     2614.79     2526.73     44.64 o 
  -1   7   6      556.45      504.37     22.16 o 
   0   7   6      523.50      497.20     21.63 o 
   1   7   6      142.76      131.60     10.89 o 
   2   7   6       76.33       70.13      9.52 o 
   3   7   6      412.06      416.31     16.40 o 
   4   7   6      502.01      537.16     19.95 o 
   5   7   6      539.69      583.55     30.12 o 
  -9   8   6      194.89      188.16     30.75 o 
  -8   8   6      129.64      167.28     27.60 o 
  -7   8   6       34.57       40.52     17.08 o 
  -6   8   6        5.20       -0.19     16.72 o 
  -5   8   6        5.35       -3.61      9.17 o 
  -4   8   6      242.40      243.62     16.25 o 
  -3   8   6     1803.26     1727.44     31.45 o 
  -2   8   6     1859.03     1798.66     40.53 o 
  -1   8   6     1530.45     1509.03     37.69 o 
   0   8   6     1917.27     1904.18     41.13 o 
   1   8   6     1638.23     1590.24     33.24 o 
   2   8   6      641.90      592.17     20.12 o 
   3   8   6      310.14      278.18     17.49 o 
   4   8   6       59.69       57.45     11.20 o 
  -8   9   6      355.49      382.03     36.13 o 
  -7   9   6      328.04      352.98     32.95 o 
  -6   9   6      497.96      515.51     36.34 o 
  -5   9   6      514.24      523.95     23.26 o 
  -4   9   6      530.70      561.12     22.36 o 
  -3   9   6       96.41      122.32     12.23 o 
  -2   9   6        0.18        6.64     10.28 o 
  -1   9   6      158.14      161.95     16.72 o 
   0   9   6      236.65      239.39     20.29 o 
   1   9   6      466.23      435.96     20.71 o 
   2   9   6      920.14      958.63     26.43 o 
   3   9   6      571.47      597.28     24.69 o 
  -7  10   6      178.39      147.71     26.38 o 
  -6  10   6      406.07      411.89     32.90 o 
  -5  10   6      812.74      772.31     27.70 o 
  -4  10   6      663.52      680.18     24.92 o 
  -3  10   6      874.52      839.70     33.05 o 
  -2  10   6      631.02      632.76     29.25 o 
  -1  10   6      468.75      461.40     26.11 o 
   0  10   6      386.70      423.51     25.47 o 
   1  10   6       13.52        3.32     10.12 o 
   2  10   6        0.09      -10.99     13.79 o 
  -5  11   6        7.40       -1.26     13.89 o 
  -4  11   6       55.37       54.94     12.69 o 
  -3  11   6      251.01      243.02     22.87 o 
  -2  11   6      456.83      481.43     28.27 o 
  -1  11   6      791.62      805.57     34.56 o 
  -3 -11   7      166.15      212.32     38.26 o 
  -1 -11   7      601.14      649.27     51.59 o 
   0 -11   7      719.92      740.92     51.70 o 
   1 -11   7      584.78      576.16     35.72 o 
   2 -11   7      575.75      641.50     36.61 o 
   3 -11   7      222.81      220.96     25.53 o 
   4 -11   7      198.68      192.21     33.50 o 
  -4 -10   7      221.42      200.91     27.30 o 
  -3 -10   7       51.37       56.97     29.06 o 
  -2 -10   7       25.30       15.49     14.36 o 
  -1 -10   7       23.11        8.22     14.57 o 
   0 -10   7       99.88      120.04     20.68 o 
   1 -10   7      415.10      446.18     24.72 o 
   2 -10   7      378.29      378.28     29.00 o 
   3 -10   7      959.45      978.31     40.62 o 
   4 -10   7      677.61      664.70     34.69 o 
   5 -10   7      602.70      584.39     32.72 o 
   6 -10   7      267.20      279.45     29.89 o 
  -6  -9   7      218.59      253.78     31.76 o 
  -5  -9   7      392.32      414.91     34.72 o 
  -4  -9   7      417.12      362.62     31.28 o 
  -3  -9   7      643.07      622.31     35.90 o 
  -2  -9   7      584.35      612.19     28.33 o 
  -1  -9   7     1466.67     1412.32     47.71 o 
   0  -9   7      717.88      648.61     34.19 o 
   1  -9   7      212.98      197.66     18.11 o 
   2  -9   7       47.33       58.49     24.46 o 
   3  -9   7       24.45       36.86     12.40 o 
   4  -9   7       84.72      103.97     15.34 o 
   5  -9   7      298.15      324.85     21.74 o 
   6  -9   7      224.05      224.78     18.78 o 
  -7  -8   7       83.83      101.01     24.94 o 
  -6  -8   7       69.89       60.57     22.01 o 
  -5  -8   7        2.48      -14.78     15.16 o 
  -4  -8   7      194.65      202.01     27.80 o 
  -3  -8   7      220.22      224.26     19.97 o 
  -2  -8   7     1193.07     1220.06     35.89 o 
  -1  -8   7     1673.70     1708.65     39.64 o 
   0  -8   7     1102.88     1056.03     39.53 o 
   1  -8   7      748.80      700.78     24.10 o 
   2  -8   7      779.50      767.97     27.96 o 
   3  -8   7      719.58      806.93     28.85 o 
   4  -8   7      307.87      344.64     21.31 o 
   5  -8   7      104.87      104.08     13.75 o 
   6  -8   7        5.04       -4.56      7.48 o 
   7  -8   7        3.38        9.48     14.73 o 
  -7  -7   7      668.28      619.29     43.03 o 
  -6  -7   7      416.26      425.39     35.34 o 
  -5  -7   7      672.69      634.56     30.88 o 
  -4  -7   7      899.41      859.94     33.48 o 
  -3  -7   7      300.02      299.60     21.47 o 
  -2  -7   7      107.86       96.15     14.90 o 
  -1  -7   7       73.25       67.30     11.07 o 
   0  -7   7       64.20       66.09      9.10 o 
   1  -7   7     1131.32     1087.92     31.44 o 
   2  -7   7      523.05      509.19     23.06 o 
   3  -7   7     2154.51     2077.86     40.22 o 
   4  -7   7     2176.16     2075.92     39.73 o 
   5  -7   7      914.71      888.22     25.02 o 
   6  -7   7      768.88      769.42     37.12 o 
   7  -7   7      481.88      556.73     43.77 o 
   8  -7   7      121.31      118.50     22.76 o 
  -8  -6   7       72.57       69.66     23.60 o 
  -7  -6   7       26.37       47.16     21.11 o 
  -6  -6   7      296.53      337.86     32.36 o 
  -5  -6   7      663.91      663.86     31.21 o 
  -4  -6   7      956.62      928.47     31.66 o 
  -3  -6   7      987.08      971.40     28.00 o 
  -2  -6   7     1607.71     1605.19     32.80 o 
  -1  -6   7     3084.22     3053.07     41.65 o 
   0  -6   7     1641.07     1670.34     27.29 o 
   1  -6   7     2356.62     2311.17     41.51 o 
   3  -6   7       41.69       65.22     11.18 o 
   4  -6   7      228.24      190.86     14.62 o 
   5  -6   7      150.14      140.81     18.95 o 
   6  -6   7      183.44      215.65     22.32 o 
   7  -6   7      508.52      482.74     30.82 o 
   8  -6   7      356.96      344.78     29.31 o 
  -9  -5   7      141.18      169.56     40.87 o 
  -8  -5   7      294.81      287.42     33.63 o 
  -7  -5   7      266.42      264.16     43.46 o 
  -6  -5   7      114.59      149.24     25.14 o 
  -5  -5   7       62.98       58.40     15.46 o 
  -4  -5   7       20.63       20.75     11.07 o 
  -3  -5   7     1153.19     1108.59     25.49 o 
  -2  -5   7     1027.01      976.74     23.33 o 
  -1  -5   7     1409.78     1376.39     28.60 o 
   0  -5   7     5238.72     5259.91     44.04 o 
   1  -5   7     1841.11     1985.64     32.60 o 
   2  -5   7     3129.08     3058.03     97.75 o 
   3  -5   7     2668.89     2568.24     64.82 o 
   4  -5   7      964.67      929.88     34.08 o 
   5  -5   7      373.39      377.95     38.01 o 
   6  -5   7      232.34      238.72     21.48 o 
   7  -5   7        2.39        9.78     11.99 o 
   8  -5   7       64.03       72.48     14.53 o 
  -9  -4   7      108.51      137.88     39.87 o 
  -8  -4   7      335.11      284.94     32.79 o 
  -7  -4   7      736.92      705.95     42.40 o 
  -6  -4   7     1209.86     1171.22     49.36 o 
  -5  -4   7     1915.03     1867.85     44.12 o 
  -4  -4   7     1436.65     1418.93     66.19 o 
  -3  -4   7     2301.11     2352.18     34.07 o 
  -2  -4   7     1857.11     1885.97     29.43 o 
  -1  -4   7      909.41      929.51     21.04 o 
   0  -4   7        0.56        1.89      6.17 o 
   1  -4   7      467.66      447.14     16.51 o 
   2  -4   7      877.68      834.09     21.44 o 
   3  -4   7     2405.78     2363.20     48.25 o 
   4  -4   7     1715.66     1673.91     41.90 o 
   5  -4   7     1357.79     1287.84     38.48 o 
   6  -4   7      937.87      897.23     33.91 o 
   7  -4   7      777.25      755.11     27.91 o 
   8  -4   7      284.91      277.45     20.65 o 
  -9  -3   7       31.69       80.38     23.97 o 
  -8  -3   7        3.17       32.18     19.59 o 
  -7  -3   7       33.09       29.59     19.84 o 
  -6  -3   7      293.01      308.01     22.88 o 
  -5  -3   7      206.72      211.09     17.19 o 
  -4  -3   7     1715.46     1704.37     30.32 o 
  -3  -3   7     4020.62     3973.48     41.73 o 
  -2  -3   7     5711.75     5531.55     41.83 o 
  -1  -3   7     4108.29     4017.91     40.14 o 
   0  -3   7     1486.73     1621.39     30.30 o 
   1  -3   7      768.44      866.35     15.25 o 
   2  -3   7      880.59      897.62     23.63 o 
   3  -3   7       51.28       52.21     11.34 o 
   4  -3   7      359.54      288.11     36.00 o 
   5  -3   7       16.17       11.52      9.92 o 
   6  -3   7      266.61      266.70     20.28 o 
   7  -3   7      288.82      272.44     18.35 o 
   8  -3   7      405.84      385.62     21.82 o 
 -10  -2   7      267.95      317.26     36.43 o 
  -9  -2   7      279.41      313.87     34.42 o 
  -8  -2   7      630.40      687.00     43.18 o 
  -7  -2   7      718.63      716.44     34.52 o 
  -6  -2   7      625.53      591.00     25.61 o 
  -5  -2   7      465.71      436.33     18.58 o 
  -4  -2   7      357.22      338.86     16.47 o 
  -3  -2   7      776.46      783.49     18.52 o 
  -2  -2   7     3083.00     3028.99     31.97 o 
  -1  -2   7     2620.18     2869.70     35.65 o 
   0  -2   7     7148.11     7538.18    108.54 o 
   1  -2   7     3580.87     3435.33     40.65 o 
   2  -2   7     3882.54     3894.92     36.89 o 
   3  -2   7     2949.22     2872.62     46.25 o 
   4  -2   7     1451.07     1390.86     42.12 o 
   5  -2   7      685.04      648.12     28.32 o 
   6  -2   7      369.75      378.02     35.10 o 
   7  -2   7       29.93       19.73      9.53 o 
   8  -2   7        5.78       -4.75      9.18 o 
 -10  -1   7        6.05       29.68     21.50 o 
  -9  -1   7      164.32      141.48     27.02 o 
  -8  -1   7      373.22      363.77     28.04 o 
  -7  -1   7     1361.36     1324.32     35.45 o 
  -6  -1   7     2484.57     2342.05     42.97 o 
  -5  -1   7     1808.13     1635.26     26.81 o 
  -4  -1   7     1700.89     1546.01     23.84 o 
  -3  -1   7     1597.89     1474.57     22.63 o 
  -2  -1   7     1544.96     1501.89     21.38 o 
  -1  -1   7      240.96      237.73      8.70 o 
   0  -1   7      119.66      148.76      7.97 o 
   1  -1   7        8.45        2.76      4.17 o 
   2  -1   7      105.96       95.45      6.29 o 
   3  -1   7     1483.52     1512.34     21.26 o 
   4  -1   7     1999.91     1966.93     26.89 o 
   5  -1   7     1757.88     1658.77     33.71 o 
   6  -1   7     1809.16     1766.99     32.35 o 
   7  -1   7      820.59      803.08     24.04 o 
   8  -1   7      540.17      566.32     22.24 o 
 -10   0   7       91.48      115.66     21.80 o 
  -9   0   7       91.79       99.85     20.49 o 
  -8   0   7       78.54       84.83     19.15 o 
  -7   0   7       73.58      102.70     15.34 o 
  -6   0   7      774.51      752.16     27.68 o 
  -5   0   7       87.56       93.43      9.49 o 
  -4   0   7     2984.03     3003.72     31.52 o 
  -3   0   7     7719.58     7400.81     45.19 o 
  -2   0   7     4787.74     4616.02     45.53 o 
  -1   0   7     6232.63     6574.69     80.84 o 
   0   0   7     3276.31     3208.77     40.16 o 
   1   0   7     1159.95     1105.69     15.59 o 
   2   0   7     1623.98     1691.41     18.20 o 
   3   0   7      818.83      837.09     12.82 o 
   4   0   7       28.87       28.08      4.57 o 
   5   0   7        0.71        3.38      3.93 o 
   6   0   7      123.28      122.90      9.96 o 
   7   0   7      326.71      327.26     14.81 o 
   8   0   7      250.35      275.75     31.34 o 
 -10   1   7      220.28      254.43     26.64 o 
  -9   1   7      533.20      516.11     32.86 o 
  -8   1   7      847.62      827.81     34.48 o 
  -7   1   7      898.20      929.05     34.10 o 
  -6   1   7     2418.61     2376.64     30.99 o 
  -4   1   7       30.57       62.13      8.39 o 
  -3   1   7      137.17      176.76      9.71 o 
  -1   1   7      658.28      647.67     15.17 o 
   0   1   7     2095.25     2126.79     21.18 o 
   1   1   7     3417.60     3190.45     24.39 o 
   2   1   7     5074.21     5095.04     28.86 o 
   3   1   7     1477.72     1471.87     26.25 o 
   4   1   7     2844.25     2856.56     33.85 o 
   5   1   7     1527.27     1534.85     31.29 o 
   6   1   7      624.18      629.39     33.05 o 
   7   1   7       61.99       49.93     17.48 o 
   8   1   7        2.56      -10.46     17.82 o 
 -10   2   7       29.18       37.61     18.49 o 
  -9   2   7       50.97       63.29     18.70 o 
  -8   2   7      243.85      222.82     19.58 o 
  -7   2   7     1372.17     1390.50     55.66 o 
  -6   2   7     1188.37     1162.09     25.46 o 
  -5   2   7     1832.61     1743.92     25.52 o 
  -4   2   7     1620.46     1665.01     23.40 o 
  -3   2   7     2288.70     1987.39    162.77 o 
  -2   2   7     2793.97     2476.73    214.76 o 
  -1   2   7     3284.67     3084.84    109.60 o 
   0   2   7      936.60      646.12    161.41 o 
   1   2   7       12.84       16.63      4.64 o 
   2   2   7       17.25       20.89      3.60 o 
   3   2   7     1219.92     1234.61     25.22 o 
   4   2   7     1253.42     1288.23     22.02 o 
   5   2   7     2043.71     2090.32     32.68 o 
   6   2   7      983.27     1000.14     39.82 o 
   7   2   7      405.79      439.42     31.48 o 
 -10   3   7      234.75      277.16     28.08 o 
  -9   3   7      177.34      223.41     25.30 o 
  -8   3   7       34.21       47.53     14.25 o 
  -7   3   7       39.05       42.24     12.82 o 
  -6   3   7       20.51       27.33      9.21 o 
  -5   3   7      333.52      433.37     25.57 o 
  -4   3   7     1040.86     1132.82     24.64 o 
  -3   3   7     3047.98     3051.35     28.56 o 
  -2   3   7     5313.08     5182.67     68.99 o 
  -1   3   7     2433.43     2380.38     25.54 o 
   0   3   7     3897.09     3839.32     53.38 o 
   1   3   7     3635.24     3600.81     48.01 o 
   2   3   7      804.21      822.42     13.30 o 
   3   3   7      340.66      354.58     12.96 o 
   4   3   7       78.25       87.39      8.84 o 
   5   3   7        4.33       -3.61      6.78 o 
   6   3   7       52.53       49.53     11.26 o 
   7   3   7      111.22      114.19     21.32 o 
 -10   4   7      254.21      319.53     39.00 o 
  -9   4   7      416.31      418.92     30.95 o 
  -8   4   7      543.11      536.78     31.87 o 
  -7   4   7     1037.92     1016.09     50.37 o 
  -6   4   7     1304.58     1298.10     31.99 o 
  -5   4   7      589.40      693.76     33.32 o 
  -3   4   7      194.76      224.84     11.90 o 
  -2   4   7       27.98       30.95      5.85 o 
  -1   4   7      155.20      154.90     11.20 o 
   0   4   7      702.89      722.04     18.56 o 
   1   4   7     3787.10     3885.89     39.90 o 
   2   4   7     3571.41     3493.01     44.92 o 
   3   4   7     2254.21     2365.95     38.10 o 
   4   4   7     1704.25     1716.67     34.23 o 
   5   4   7      913.15      906.17     31.29 o 
   6   4   7      511.66      559.39     27.30 o 
   7   4   7      101.32      107.95     30.02 o 
 -10   5   7        0.10        6.01     34.30 o 
  -9   5   7       13.90       14.71     16.36 o 
  -8   5   7      187.60      169.23     22.70 o 
  -7   5   7      969.05      925.57     36.62 o 
  -6   5   7      793.97      725.86     25.81 o 
  -5   5   7     1474.98     1452.58     31.45 o 
  -4   5   7     2816.14     2616.82     37.71 o 
  -3   5   7     4040.02     3793.95     46.40 o 
  -2   5   7     1856.83     1709.53     30.01 o 
  -1   5   7     1418.75     1355.30     26.55 o 
   0   5   7      594.92      555.14     18.02 o 
   1   5   7       13.36        1.75      6.27 o 
   2   5   7      105.77      114.06      9.94 o 
   3   5   7      183.40      185.70      9.87 o 
   4   5   7      396.77      404.01     20.22 o 
   5   5   7      575.14      597.64     28.00 o 
   6   5   7      300.19      331.05     23.87 o 
  -9   6   7      219.80      259.35     28.25 o 
  -8   6   7       26.23       20.58     17.60 o 
  -7   6   7       22.05       30.12     16.30 o 
  -6   6   7        7.38        5.62     10.17 o 
  -5   6   7       30.61       35.04     10.48 o 
  -4   6   7      658.70      740.09     22.71 o 
  -3   6   7     1464.02     1461.21     27.20 o 
  -2   6   7     1889.34     1752.98     36.76 o 
  -1   6   7     1695.33     1614.18     31.90 o 
   0   6   7     2100.55     2039.34     33.43 o 
   1   6   7     3034.08     2901.46     39.07 o 
   2   6   7      915.77      923.29     26.18 o 
   3   6   7      453.13      436.61     15.38 o 
   4   6   7      134.75      151.99     17.65 o 
   5   6   7       15.11       11.90     12.10 o 
  -9   7   7      207.64      199.10     36.73 o 
  -8   7   7      609.49      624.76     35.90 o 
  -7   7   7      631.74      628.81     32.39 o 
  -6   7   7      675.71      698.69     26.12 o 
  -5   7   7      633.62      664.50     24.06 o 
  -4   7   7      436.44      499.60     23.85 o 
  -3   7   7       40.27       61.60      9.64 o 
  -2   7   7       34.10       44.17     11.50 o 
  -1   7   7       18.46       17.63      9.65 o 
   0   7   7      601.52      592.14     20.84 o 
   1   7   7      851.11      851.84     24.02 o 
   2   7   7      690.32      680.89     22.02 o 
   3   7   7      780.41      799.71     21.44 o 
   4   7   7      955.52      989.85     54.08 o 
  -8   8   7      110.15       97.52     25.66 o 
  -7   8   7      246.26      267.74     25.32 o 
  -6   8   7      386.47      388.39     26.03 o 
  -5   8   7      632.16      641.55     27.80 o 
  -4   8   7      433.81      424.66     19.62 o 
  -3   8   7     2289.87     2200.97     36.78 o 
  -2   8   7     1468.93     1382.55     36.81 o 
  -1   8   7      640.79      634.36     28.60 o 
   0   8   7      200.06      211.88     15.41 o 
   1   8   7       32.88       26.39      9.68 o 
   2   8   7        7.30       -3.24      8.39 o 
   3   8   7       15.20       14.20      9.48 o 
   4   8   7      169.56      148.49     34.78 o 
  -7   9   7       49.31       54.18     19.25 o 
  -6   9   7       14.26       -5.50     13.95 o 
  -5   9   7       41.40       34.06     12.10 o 
  -4   9   7      338.37      322.03     18.45 o 
  -3   9   7      597.15      570.33     27.51 o 
  -2   9   7      937.03      838.99     31.37 o 
  -1   9   7      734.36      711.15     29.16 o 
   0   9   7      937.36      901.99     28.13 o 
   1   9   7      869.23      886.54     28.09 o 
   2   9   7      585.34      679.31     25.69 o 
  -6  10   7      620.74      631.95     40.55 o 
  -5  10   7      335.71      356.26     20.90 o 
  -4  10   7      250.61      265.90     17.33 o 
  -3  10   7       99.44      106.53     17.46 o 
  -2  10   7       44.14       42.62     14.28 o 
  -1  10   7        2.41        7.87     11.81 o 
   0  10   7      145.46      154.38     16.06 o 
   1  10   7      431.73      401.22     33.33 o 
  -2 -11   8      440.38      504.17     50.57 o 
  -1 -11   8      311.03      271.48     29.08 o 
   0 -11   8      118.91       99.52     22.07 o 
   1 -11   8       99.65      108.31     22.12 o 
   2 -11   8        6.80       12.23     25.76 o 
   3 -11   8        0.77       16.91     16.43 o 
  -4 -10   8       31.37       38.74     18.38 o 
  -3 -10   8      123.64      147.49     23.95 o 
  -2 -10   8      365.03      382.17     31.89 o 
  -1 -10   8      366.66      395.09     31.58 o 
   0 -10   8      692.45      703.63     37.80 o 
   1 -10   8      689.39      642.26     35.44 o 
   2 -10   8      828.24      818.64     39.17 o 
   3 -10   8      649.94      661.73     35.67 o 
   4 -10   8      204.59      244.46     24.86 o 
   5 -10   8      123.42      125.62     17.30 o 
  -5  -9   8      375.17      388.63     34.79 o 
  -4  -9   8      283.61      329.47     31.61 o 
  -3  -9   8       74.92       84.71     16.53 o 
  -2  -9   8      181.91      192.26     19.09 o 
  -1  -9   8       21.48       15.08     15.50 o 
   0  -9   8      102.99      117.36     21.83 o 
   1  -9   8      179.27      166.96     21.91 o 
   2  -9   8      432.93      440.61     32.78 o 
   3  -9   8      725.18      746.56     29.48 o 
   4  -9   8      635.60      674.76     27.87 o 
   5  -9   8      292.72      327.22     21.23 o 
   6  -9   8      577.71      598.33     37.93 o 
  -6  -8   8      267.66      299.98     32.91 o 
  -5  -8   8      359.12      352.08     34.92 o 
  -4  -8   8      452.45      479.14     33.97 o 
  -3  -8   8      862.31      855.75     32.84 o 
  -2  -8   8     1569.63     1528.29     40.32 o 
  -1  -8   8     1929.70     1896.12     53.41 o 
   0  -8   8     1123.04     1106.04     60.39 o 
   1  -8   8      442.87      380.83     22.45 o 
   2  -8   8       21.36       33.83     11.99 o 
   3  -8   8        0.42       41.40     12.16 o 
   4  -8   8       71.69       73.44     13.34 o 
   5  -8   8      261.22      284.58     17.59 o 
   6  -8   8      201.05      198.53     25.59 o 
  -7  -7   8       58.84       80.57     23.76 o 
  -6  -7   8       58.10       47.33     19.54 o 
  -5  -7   8       40.62       17.49     23.28 o 
  -4  -7   8        5.75       15.96     12.65 o 
  -3  -7   8       85.12       93.79     15.80 o 
  -2  -7   8      369.93      367.31     22.96 o 
  -1  -7   8      990.25     1040.51     27.73 o 
   0  -7   8     1518.76     1518.11     37.53 o 
   1  -7   8      312.90      308.55     20.10 o 
   2  -7   8     2642.73     2647.31     61.36 o 
   3  -7   8     1474.01     1544.60     44.08 o 
   4  -7   8      307.97      322.72     18.68 o 
   5  -7   8      268.62      248.04     24.85 o 
   6  -7   8      110.36       98.41     19.36 o 
   7  -7   8        0.27       -5.74     13.13 o 
  -8  -6   8      254.64      289.42     35.16 o 
  -7  -6   8      350.31      369.23     37.91 o 
  -6  -6   8      643.48      608.57     39.82 o 
  -5  -6   8      983.57      929.42     44.92 o 
  -4  -6   8      995.52      973.45     34.53 o 
  -3  -6   8      536.39      497.74     25.84 o 
  -2  -6   8       23.41       13.19      9.55 o 
  -1  -6   8       75.31      103.43     12.11 o 
   0  -6   8        0.25       -1.22      9.46 o 
   1  -6   8      588.63      603.48     27.49 o 
   2  -6   8      931.66      928.62     30.83 o 
   3  -6   8     1314.98     1373.23     64.93 o 
   4  -6   8      721.78      677.42     32.69 o 
   5  -6   8      710.71      702.83     49.31 o 
   6  -6   8      638.19      648.64     33.72 o 
   7  -6   8      463.81      430.13     30.19 o 
  -8  -5   8       21.59       64.37     30.39 o 
  -7  -5   8        1.65       20.86     18.40 o 
  -6  -5   8      144.75      136.90     24.88 o 
  -5  -5   8      541.85      533.58     27.97 o 
  -4  -5   8     1985.51     1986.63     66.99 o 
  -3  -5   8     2308.47     2253.52     39.68 o 
  -2  -5   8     2739.14     2695.31     41.33 o 
  -1  -5   8     3934.78     3935.38     48.05 o 
   0  -5   8     2637.45     2556.83     44.44 o 
   1  -5   8     1296.09     1428.45     32.84 o 
   2  -5   8      591.31      642.15     22.87 o 
   3  -5   8        8.42       11.23     11.03 o 
   4  -5   8       63.34       57.55     14.59 o 
   5  -5   8        8.83       -0.75     10.47 o 
   6  -5   8      256.51      255.53     23.29 o 
   7  -5   8      410.48      418.80     28.35 o 
   8  -5   8      211.05      231.52     28.70 o 
  -9  -4   8      336.43      398.75     38.51 o 
  -8  -4   8      384.40      336.79     34.67 o 
  -7  -4   8      303.03      314.81     32.88 o 
  -6  -4   8      187.60      176.14     20.49 o 
  -5  -4   8       33.31       33.94     14.21 o 
  -4  -4   8       48.75       36.14     14.00 o 
  -3  -4   8      177.16      175.67     13.29 o 
  -2  -4   8      520.43      518.52     18.50 o 
  -1  -4   8     1407.55     1426.37     25.49 o 
   0  -4   8     1521.29     1502.92     30.46 o 
   1  -4   8     1399.72     1445.27     47.51 o 
   2  -4   8     1862.97     1771.14     44.11 o 
   3  -4   8     1653.53     1603.11     42.47 o 
   4  -4   8     2060.76     1837.75     45.76 o 
   5  -4   8      907.03      924.49     34.21 o 
   6  -4   8      420.58      380.40     24.73 o 
   7  -4   8       17.00       13.97     12.42 o 
   8  -4   8        2.26       11.15     14.97 o 
  -9  -3   8      142.39      149.85     29.14 o 
  -8  -3   8      283.90      331.22     34.61 o 
  -7  -3   8      870.01      883.21     46.36 o 
  -6  -3   8     1058.04     1048.57     31.93 o 
  -5  -3   8     1263.41     1224.62     32.37 o 
  -4  -3   8     2259.02     2146.32     34.32 o 
  -3  -3   8     1889.33     1826.66     30.56 o 
  -2  -3   8     1305.40     1307.01     25.55 o 
  -1  -3   8      552.14      546.45     17.59 o 
   0  -3   8       62.58       79.75      8.44 o 
   1  -3   8       94.82       92.23      8.33 o 
   2  -3   8      407.94      399.11     22.39 o 
   3  -3   8     1647.16     1501.40     38.66 o 
   4  -3   8     1404.99     1380.74     37.62 o 
   5  -3   8     1526.17     1442.26     39.17 o 
   6  -3   8      787.50      804.67     31.37 o 
   7  -3   8      429.35      417.38     21.60 o 
   8  -3   8      258.17      288.92     20.34 o 
 -10  -2   8       54.49       89.40     25.33 o 
  -9  -2   8      181.57      213.42     31.10 o 
  -8  -2   8       47.10       64.18     18.37 o 
  -7  -2   8       16.24       23.04     13.08 o 
  -6  -2   8       33.87       19.67     11.99 o 
  -5  -2   8      409.79      369.88     18.17 o 
  -4  -2   8     1171.52     1100.20     22.45 o 
  -3  -2   8     2574.67     2471.53     30.56 o 
  -2  -2   8     3590.76     3338.06     52.74 o 
  -1  -2   8     4662.81     4819.66     45.81 o 
   0  -2   8     1046.83     1178.28     19.70 o 
   1  -2   8     1934.25     1900.12     30.78 o 
   2  -2   8     1754.51     1844.94     47.92 o 
   3  -2   8      476.73      436.84     21.61 o 
   4  -2   8       38.05       48.31     10.83 o 
   5  -2   8       27.35       27.29     26.25 o 
   6  -2   8      159.13      165.40     16.43 o 
   7  -2   8      415.30      420.31     20.50 o 
   8  -2   8      201.27      188.12     19.08 o 
 -10  -1   8      179.66      187.49     31.19 o 
  -9  -1   8      520.52      513.61     44.32 o 
  -8  -1   8      541.90      573.09     33.75 o 
  -7  -1   8      601.72      620.55     27.29 o 
  -6  -1   8      463.49      461.06     24.12 o 
  -5  -1   8      180.17      176.71     12.29 o 
  -4  -1   8      140.13      129.86     10.74 o 
  -3  -1   8      128.76      133.16     10.26 o 
  -2  -1   8     1442.06     1452.60     22.32 o 
  -1  -1   8      815.12      810.08     16.20 o 
   0  -1   8     1658.19     1704.63     25.09 o 
   1  -1   8     3633.96     3579.28     29.38 o 
   2  -1   8     2736.58     2773.53     28.10 o 
   3  -1   8     1826.35     1802.73     23.03 o 
   4  -1   8     2743.16     2703.21     43.88 o 
   5  -1   8      925.18      905.45     26.57 o 
   6  -1   8      227.83      224.79     14.38 o 
   7  -1   8      149.27      161.29     13.83 o 
   8  -1   8        6.12       -0.11      8.13 o 
 -10   0   8       20.35       25.69     18.26 o 
  -9   0   8       60.38       79.09     20.50 o 
  -8   0   8      230.47      227.00     20.04 o 
  -7   0   8      523.86      484.00     24.87 o 
  -6   0   8     1421.40     1360.10     34.41 o 
  -5   0   8     4812.76     4566.18     64.67 o 
  -4   0   8     2824.28     2777.31     31.96 o 
  -3   0   8     2219.72     2077.55     26.53 o 
  -2   0   8     2547.49     2560.10     26.97 o 
  -1   0   8     1921.34     2016.66     25.56 o 
   0   0   8      398.54      401.36     12.06 o 
   1   0   8      219.26      221.57      9.53 o 
   2   0   8      718.76      722.03     13.76 o 
   3   0   8     2403.02     2435.68     27.51 o 
   4   0   8      801.78      785.10     14.25 o 
   5   0   8     1163.45     1124.21     52.50 o 
   6   0   8      891.07      857.02     38.30 o 
   7   0   8      440.44      416.49     41.86 o 
 -10   1   8      133.92      147.53     23.90 o 
  -9   1   8      141.33      189.53     24.51 o 
  -8   1   8      161.27      195.15     19.21 o 
  -7   1   8       57.44       56.20     14.16 o 
  -6   1   8      444.06      504.04     28.89 o 
  -5   1   8      773.09      786.92     19.94 o 
  -4   1   8      841.36      850.17     19.14 o 
  -3   1   8     1646.70     1766.18     24.29 o 
  -2   1   8     2470.76     2617.20     26.20 o 
  -1   1   8     3178.23     3094.91     31.89 o 
   0   1   8     5703.85     5745.28     69.07 o 
   1   1   8     3952.95     3888.73     38.43 o 
   2   1   8      238.94      233.31      8.42 o 
   3   1   8     2531.79     2559.82     68.10 o 
   4   1   8      512.04      480.85     18.93 o 
   5   1   8        4.07       -6.49     13.67 o 
   6   1   8       58.50       60.76     16.68 o 
   7   1   8      204.34      230.66     26.00 o 
 -10   2   8      168.15      188.90     25.71 o 
  -9   2   8      515.83      537.10     34.41 o 
  -8   2   8      934.09      944.23     32.60 o 
  -7   2   8      902.42      882.54     30.22 o 
  -6   2   8      590.65      580.30     18.31 o 
  -5   2   8      807.15      794.41     19.42 o 
  -4   2   8      182.65      230.16     11.87 o 
  -3   2   8        7.78       14.45      6.77 o 
  -2   2   8        0.92        1.75      3.61 o 
  -1   2   8      408.85      262.39     84.29 o 
   0   2   8     1432.88     1415.09     21.16 o 
   1   2   8     1518.03     1481.21     31.51 o 
   2   2   8     2218.13     2208.80     19.52 o 
   3   2   8     1833.17     1826.22     31.61 o 
   4   2   8     1565.83     1538.99     27.49 o 
   5   2   8      619.22      611.48     22.52 o 
   6   2   8      313.25      327.14     27.27 o 
   7   2   8       55.44       28.74     17.25 o 
 -10   3   8        6.37       19.35     19.36 o 
  -9   3   8       41.39       44.21     15.29 o 
  -8   3   8      464.56      456.45     25.36 o 
  -7   3   8      344.68      302.70     21.03 o 
  -6   3   8      644.51      623.46     18.80 o 
  -5   3   8     1952.87     1706.08    126.19 o 
  -4   3   8     2505.06     2428.35     28.94 o 
  -3   3   8     2919.27     2795.89     28.38 o 
  -2   3   8     1141.54     1095.56     24.42 o 
  -1   3   8     1608.49     1546.63     25.34 o 
   0   3   8     1083.08     1070.60     18.99 o 
   1   3   8       32.03       34.94      5.87 o 
   2   3   8      105.12      100.27      6.17 o 
   3   3   8      414.71      420.79     15.77 o 
   4   3   8     1040.79      962.19     23.03 o 
   5   3   8      724.89      771.31     24.75 o 
   6   3   8      298.50      284.93     26.33 o 
 -10   4   8      163.02      198.84     36.62 o 
  -9   4   8      151.81      156.18     24.23 o 
  -8   4   8       86.72       90.64     20.17 o 
  -7   4   8       18.41       10.90     11.49 o 
  -6   4   8       13.07       24.28      8.98 o 
  -5   4   8       24.28       39.81     10.95 o 
  -4   4   8      808.89      792.97     20.67 o 
  -3   4   8     1184.23     1149.90     21.64 o 
  -2   4   8     1777.62     1598.49     29.38 o 
  -1   4   8     2458.45     2296.57     33.51 o 
   0   4   8     3708.28     3547.56     39.90 o 
   1   4   8     2399.74     2349.01     31.64 o 
   2   4   8      671.98      686.27     17.61 o 
   3   4   8      575.48      582.04     25.43 o 
   4   4   8      117.40      110.92     15.20 o 
   5   4   8       81.90      103.07     17.18 o 
   6   4   8        1.31       31.36     22.09 o 
  -9   5   8      369.01      375.69     31.20 o 
  -8   5   8      507.84      523.86     32.87 o 
  -7   5   8      345.93      362.95     21.66 o 
  -6   5   8      968.59      988.80     25.87 o 
  -5   5   8     1031.81     1121.52     25.64 o 
  -4   5   8      368.17      361.70     16.10 o 
  -3   5   8      163.99      174.28     11.29 o 
  -2   5   8        0.28       -0.88      7.19 o 
  -1   5   8      174.55      161.20     12.20 o 
   0   5   8     1048.24     1002.29     25.68 o 
   1   5   8     1016.51     1008.08     23.05 o 
   2   5   8     1823.47     1829.33     28.68 o 
   3   5   8     1654.61     1709.06     42.13 o 
   4   5   8     1287.01     1331.80     39.18 o 
   5   5   8      498.91      506.38     27.10 o 
  -9   6   8        3.52       12.10     18.61 o 
  -8   6   8       39.93        9.95     17.83 o 
  -7   6   8      306.18      301.65     25.80 o 
  -6   6   8      640.48      632.55     25.37 o 
  -5   6   8      792.97      763.80     25.29 o 
  -4   6   8     1769.62     1697.61     32.30 o 
  -3   6   8     2853.29     2843.83     31.55 o 
  -2   6   8     1792.87     1772.02     34.84 o 
  -1   6   8     1288.92     1267.71     28.37 o 
   0   6   8      742.66      704.56     21.73 o 
   1   6   8        3.03        5.65      7.30 o 
   2   6   8        9.67       10.12      7.53 o 
   3   6   8       16.85       24.25     12.49 o 
   4   6   8      241.88      256.84     27.17 o 
   5   6   8      261.33      280.77     23.79 o 
  -9   7   8      219.90      246.09     34.81 o 
  -8   7   8      261.86      253.80     27.08 o 
  -7   7   8       58.83       45.13     17.79 o 
  -6   7   8       32.21       28.31     12.37 o 
  -5   7   8        2.00        6.74      9.71 o 
  -4   7   8      547.44      548.66     20.91 o 
  -3   7   8      426.31      432.29     23.26 o 
  -2   7   8     1275.92     1210.05     29.79 o 
  -1   7   8     1653.54     1628.85     33.55 o 
   0   7   8      859.86      863.57     25.01 o 
   1   7   8      563.97      575.58     20.97 o 
   2   7   8      710.40      739.50     23.28 o 
   3   7   8      528.34      542.10     23.25 o 
   4   7   8      164.73      128.71     30.90 o 
  -8   8   8      288.43      308.10     29.35 o 
  -7   8   8      531.82      534.77     32.49 o 
  -6   8   8      509.48      544.01     25.20 o 
  -5   8   8      371.99      363.22     20.17 o 
  -4   8   8      739.55      762.06     23.59 o 
  -3   8   8      122.42      136.60     16.78 o 
  -2   8   8       17.87        8.51     10.81 o 
  -1   8   8       22.23       30.03      9.65 o 
   0   8   8      198.83      205.95     15.63 o 
   1   8   8      344.25      324.31     18.51 o 
   2   8   8      336.10      368.76     19.39 o 
   3   8   8      532.73      568.31     40.59 o 
  -7   9   8      127.36      121.41     22.10 o 
  -6   9   8      266.40      256.55     24.12 o 
  -5   9   8      706.51      666.00     25.85 o 
  -4   9   8      701.61      678.67     26.93 o 
  -3   9   8      548.50      516.15     27.14 o 
  -2   9   8      715.64      699.52     30.59 o 
  -1   9   8      618.22      562.80     23.76 o 
   0   9   8      159.38      129.17     14.75 o 
   1   9   8      139.29      145.56     15.48 o 
  -5  10   8        5.96        0.53     10.81 o 
  -4  10   8       47.40       41.48     15.83 o 
  -3  10   8      131.95      117.77     18.26 o 
  -2  10   8      241.46      233.14     21.58 o 
  -1  10   8      312.60      304.67     30.94 o 
  -1 -11   9        0.00        3.53     20.23 o 
   0 -11   9       33.53       40.67     20.24 o 
   1 -11   9       98.54      104.64     21.76 o 
   2 -11   9      355.68      372.97     45.38 o 
  -3 -10   9      400.37      406.03     49.12 o 
  -2 -10   9      578.65      568.54     37.68 o 
  -1 -10   9      491.57      545.72     36.16 o 
   0 -10   9      301.25      322.14     37.91 o 
   1 -10   9       65.07       67.43     18.72 o 
   2 -10   9       91.73       86.58     33.84 o 
   3 -10   9       20.36       11.94     15.43 o 
   4 -10   9        9.36       14.57     14.82 o 
  -5  -9   9        1.39        6.58     16.82 o 
  -4  -9   9        7.69       18.19     16.58 o 
  -3  -9   9      197.37      211.23     21.48 o 
  -2  -9   9      295.36      325.85     39.30 o 
  -1  -9   9      479.15      524.07     34.54 o 
   0  -9   9      455.55      434.59     30.65 o 
   1  -9   9     1142.41     1130.20     53.03 o 
   2  -9   9     1032.14     1016.39     34.73 o 
   3  -9   9      561.26      596.89     27.56 o 
   4  -9   9      222.94      250.53     20.31 o 
   5  -9   9      205.68      224.35     16.35 o 
  -6  -8   9      261.97      256.29     31.57 o 
  -5  -8   9      463.76      474.97     36.62 o 
  -4  -8   9      254.24      272.56     23.45 o 
  -3  -8   9      378.75      383.93     25.11 o 
  -2  -8   9      350.49      346.77     23.07 o 
  -1  -8   9      175.27      201.60     23.79 o 
   0  -8   9        1.30       -4.76     13.05 o 
   1  -8   9      121.70      115.13     16.03 o 
   2  -8   9      285.59      280.68     20.69 o 
   3  -8   9      445.95      449.79     23.11 o 
   4  -8   9      324.25      320.04     19.35 o 
   5  -8   9      601.73      686.30     38.21 o 
   6  -8   9      511.13      522.93     35.63 o 
  -7  -7   9       29.37       24.26     20.04 o 
  -6  -7   9      200.64      236.81     30.39 o 
  -5  -7   9      221.00      251.86     29.17 o 
  -4  -7   9      598.81      647.52     31.92 o 
  -3  -7   9     1210.96     1190.58     37.24 o 
  -2  -7   9     1312.21     1296.74     42.66 o 
  -1  -7   9      916.81      870.59     31.15 o 
   0  -7   9      472.50      487.44     24.19 o 
   1  -7   9      300.15      295.79     20.34 o 
   2  -7   9      117.28      164.10     18.06 o 
   3  -7   9       32.66       19.68     10.33 o 
   4  -7   9        0.24       -7.63     11.22 o 
   5  -7   9       33.47       21.89     15.16 o 
   6  -7   9      149.32      149.06     22.98 o 
  -7  -6   9      135.41      133.36     26.98 o 
  -6  -6   9      234.19      215.60     28.70 o 
  -5  -6   9      244.25      229.44     22.08 o 
  -4  -6   9       40.07       45.84     14.63 o 
  -3  -6   9      105.09      135.45     23.46 o 
  -2  -6   9      379.54      375.97     19.78 o 
  -1  -6   9     1077.34     1047.66     27.98 o 
   0  -6   9      697.72      724.05     27.45 o 
   1  -6   9     2259.31     2305.87     48.14 o 
   2  -6   9     2303.74     2369.44     42.21 o 
   3  -6   9     1483.38     1415.48     25.51 o 
   4  -6   9      736.07      704.68     34.51 o 
   5  -6   9      239.84      252.67     35.88 o 
   6  -6   9      106.90      109.17     21.48 o 
   7  -6   9       10.51       -3.57     21.19 o 
  -8  -5   9      145.00      172.69     29.93 o 
  -7  -5   9      272.58      287.80     45.61 o 
  -6  -5   9      518.98      536.90     29.91 o 
  -5  -5   9      827.50      796.41     33.42 o 
  -4  -5   9      962.66      898.04     33.34 o 
  -3  -5   9     1002.05      958.09     28.11 o 
  -2  -5   9      377.60      340.95     18.84 o 
  -1  -5   9      647.07      657.10     22.74 o 
   0  -5   9        9.02        7.12      9.41 o 
   1  -5   9      102.55       95.97     12.68 o 
   2  -5   9      710.79      691.10     20.41 o 
   3  -5   9      586.39      570.05     58.63 o 
   4  -5   9      480.77      468.90     28.13 o 
   5  -5   9      885.29      830.81     51.18 o 
   6  -5   9      672.89      669.18     34.05 o 
   7  -5   9      476.59      454.75     37.56 o 
  -9  -4   9       80.77       95.23     54.95 o 
  -8  -4   9        8.26       18.25     20.37 o 
  -7  -4   9       11.45       11.70     18.09 o 
  -6  -4   9      132.21      158.97     20.09 o 
  -5  -4   9      910.76      922.66     34.36 o 
  -4  -4   9     1423.34     1417.41     33.49 o 
  -3  -4   9     2160.31     2100.84     34.12 o 
  -2  -4   9     3345.33     3297.73     46.53 o 
  -1  -4   9     1306.69     1192.89     28.15 o 
   0  -4   9     1303.25     1402.32     34.22 o 
   1  -4   9     1165.70     1232.43     26.77 o 
   2  -4   9      699.23      703.80     33.94 o 
   3  -4   9      473.14      433.80     29.93 o 
   4  -4   9       52.02       60.16     14.09 o 
   5  -4   9       61.61       61.02     14.51 o 
   6  -4   9      145.64      179.23     21.05 o 
   7  -4   9      160.87      169.07     20.25 o 
  -9  -3   9      321.65      338.34     37.01 o 
  -8  -3   9      415.17      375.13     36.32 o 
  -7  -3   9      560.24      552.82     26.72 o 
  -6  -3   9      453.44      421.89     23.57 o 
  -5  -3   9      490.29      478.26     23.38 o 
  -4  -3   9       73.41       68.38     11.53 o 
  -3  -3   9        0.56       -7.39      8.51 o 
  -2  -3   9      147.37      163.47     12.80 o 
  -1  -3   9      494.75      501.97     20.03 o 
   0  -3   9     1587.31     1562.83     27.33 o 
   1  -3   9     2463.74     2415.63     41.99 o 
   2  -3   9     1839.62     1848.15     44.85 o 
   3  -3   9     2272.71     2176.63     48.16 o 
   4  -3   9     1279.14     1257.55     44.74 o 
   5  -3   9      816.84      770.73     30.85 o 
   6  -3   9      253.40      239.80     20.76 o 
   7  -3   9       52.21       60.96     12.49 o 
  -9  -2   9       45.22       31.26     26.01 o 
  -8  -2   9      254.48      284.75     26.65 o 
  -7  -2   9      532.98      515.79     25.80 o 
  -6  -2   9     1474.28     1410.45     36.13 o 
  -5  -2   9     1144.52     1061.28     27.08 o 
  -4  -2   9      878.76      769.08     20.52 o 
  -3  -2   9     1323.47     1271.78     24.15 o 
  -2  -2   9     1154.77     1056.77     21.45 o 
  -1  -2   9      814.97      778.26     17.87 o 
   0  -2   9      109.58      106.16     10.39 o 
   1  -2   9       67.52       68.97     10.21 o 
   2  -2   9      129.99      127.07     15.27 o 
   3  -2   9       54.78       73.77     12.48 o 
   4  -2   9      883.28      873.95     29.99 o 
   5  -2   9      808.69      788.88     28.95 o 
   6  -2   9      754.95      735.43     28.44 o 
   7  -2   9      347.25      322.18     31.50 o 
  -9  -1   9      177.66      209.27     25.79 o 
  -8  -1   9       77.06       80.54     16.18 o 
  -7  -1   9       10.89       20.89     13.04 o 
  -6  -1   9       45.87       49.61     13.67 o 
  -5  -1   9      226.52      235.18     13.68 o 
  -4  -1   9     1109.10     1064.08     22.81 o 
  -3  -1   9     1428.04     1393.21     24.51 o 
  -2  -1   9     3243.26     3201.49     47.71 o 
  -1  -1   9     2905.17     2950.13     28.58 o 
   0  -1   9     2741.94     2798.75     50.59 o 
   1  -1   9     1503.82     1520.72     38.42 o 
   2  -1   9     1591.22     1553.77     27.81 o 
   3  -1   9     1057.44     1008.90     27.00 o 
   4  -1   9        9.12        2.93      8.56 o 
   5  -1   9       96.48      105.00     12.78 o 
   6  -1   9       90.87       97.81     11.23 o 
   7  -1   9      185.65      211.60     26.21 o 
 -10   0   9      176.81      231.38     33.29 o 
  -9   0   9      368.16      389.40     32.16 o 
  -8   0   9      448.54      462.80     26.07 o 
  -7   0   9      401.12      385.34     23.16 o 
  -6   0   9      569.26      524.16     25.02 o 
  -5   0   9      567.75      563.37     18.69 o 
  -4   0   9      159.55      152.85     11.29 o 
  -3   0   9        1.79        7.47      7.73 o 
  -1   0   9        6.39       23.98      8.99 o 
   0   0   9     1093.45     1068.54     21.15 o 
   1   0   9     3227.08     3349.15     33.87 o 
   2   0   9     3751.74     3740.86     35.05 o 
   3   0   9     2177.85     2103.12     32.80 o 
   4   0   9     1544.27     1563.15     72.88 o 
   5   0   9      815.44      803.69     51.72 o 
   6   0   9      622.91      611.64     34.67 o 
   7   0   9      146.57      151.36     24.11 o 
 -10   1   9       11.75        9.50     21.63 o 
  -9   1   9       42.20       45.80     15.33 o 
  -8   1   9      269.53      272.43     21.61 o 
  -7   1   9      105.18      120.46     16.57 o 
  -6   1   9     1150.82     1111.49     24.30 o 
  -5   1   9     2834.18     2772.68     47.04 o 
  -4   1   9     1946.80     1810.77     27.22 o 
  -3   1   9     1499.55     1509.90     23.61 o 
  -2   1   9     2268.11     2164.46     24.26 o 
  -1   1   9     1987.40     2006.44     34.00 o 
   0   1   9      179.46      192.50     10.93 o 
   1   1   9       88.21       93.37      8.31 o 
   2   1   9      150.42      148.85      8.06 o 
   3   1   9      230.21      203.07     13.91 o 
   4   1   9      532.35      568.59     32.06 o 
   5   1   9      407.89      417.72     24.19 o 
   6   1   9      484.77      498.37     34.37 o 
   7   1   9      437.96      373.79     31.38 o 
 -10   2   9      149.30      174.93     25.75 o 
  -9   2   9      150.17      165.69     19.92 o 
  -8   2   9      325.95      313.59     22.78 o 
  -7   2   9       22.06       49.15     14.06 o 
  -6   2   9       12.71       22.94      9.03 o 
  -5   2   9      196.50      215.00     12.86 o 
  -4   2   9      694.36      722.63     18.73 o 
  -3   2   9     1327.26     1389.87     27.51 o 
  -2   2   9     3107.56     2570.18    355.34 o 
  -1   2   9     4020.43     3439.20    294.82 o 
   0   2   9     4065.94     3942.73     38.87 o 
   1   2   9     1315.38     1313.09     21.24 o 
   2   2   9     1880.72     1814.26     20.77 o 
   3   2   9      646.60      689.49     22.34 o 
   4   2   9      198.64      177.39     14.53 o 
   5   2   9       22.56       15.51     12.13 o 
   6   2   9       30.56       32.62     15.94 o 
 -10   3   9      120.09       49.98     42.61 o 
  -9   3   9      445.58      498.75     33.96 o 
  -8   3   9      405.23      418.35     30.44 o 
  -7   3   9      528.66      534.31     32.16 o 
  -6   3   9      722.29      756.46     23.54 o 
  -5   3   9      925.74      905.09     23.68 o 
  -4   3   9      655.09      683.88     20.10 o 
  -3   3   9      340.57      353.57     14.43 o 
  -2   3   9       38.93       44.55      9.56 o 
  -1   3   9      149.22      142.89     12.78 o 
   0   3   9      437.04      396.71     15.66 o 
   1   3   9     1172.94     1197.35     23.15 o 
   2   3   9     1325.15     1379.75     22.57 o 
   3   3   9     1726.13     1755.35     40.29 o 
   4   3   9      812.37      821.07     30.24 o 
  -9   4   9        5.83       -0.93     17.41 o 
  -8   4   9      121.23      141.97     23.06 o 
  -7   4   9      360.53      348.05     21.63 o 
  -6   4   9      482.17      494.52     20.20 o 
  -5   4   9     1320.26     1279.85     27.50 o 
  -4   4   9     2980.17     2918.00     49.35 o 
  -3   4   9     1713.67     1740.38     27.67 o 
  -2   4   9     1487.47     1401.27     28.96 o 
  -1   4   9      486.50      455.79     17.67 o 
   0   4   9       18.89       11.19      7.08 o 
   1   4   9       33.58       30.10      7.72 o 
   2   4   9       32.99       41.19      7.20 o 
   3   4   9      127.54      142.65     16.74 o 
   4   4   9      225.48      222.29     19.78 o 
   5   4   9      206.12      237.84     25.97 o 
  -9   5   9      180.23      204.44     29.81 o 
  -8   5   9      203.92      225.91     26.20 o 
  -7   5   9       32.35       59.64     14.51 o 
  -6   5   9       21.72       26.30     11.75 o 
  -5   5   9       47.42       40.63     10.01 o 
  -4   5   9      245.60      235.10     14.02 o 
  -3   5   9      725.64      727.49     23.84 o 
  -2   5   9      924.81      897.66     24.75 o 
  -1   5   9     1504.29     1445.24     33.94 o 
   0   5   9     1521.05     1457.03     29.06 o 
   1   5   9     1788.97     1772.94     35.72 o 
   2   5   9     1552.30     1555.90     26.83 o 
   3   5   9      674.01      644.83     29.40 o 
   4   5   9      275.01      340.29     29.53 o 
   5   5   9       45.06       33.70     17.94 o 
  -9   6   9      208.49      206.00     27.74 o 
  -8   6   9      345.97      337.03     30.29 o 
  -7   6   9      490.27      526.23     25.99 o 
  -6   6   9      581.52      604.86     22.49 o 
  -5   6   9      897.70      889.35     24.40 o 
  -4   6   9      360.54      350.24     16.29 o 
  -3   6   9      135.34      125.07     13.52 o 
  -2   6   9      108.44      114.37     12.57 o 
  -1   6   9      156.98      149.34     12.99 o 
   0   6   9      412.90      392.90     17.88 o 
   1   6   9      314.40      309.49     16.14 o 
   2   6   9      465.74      449.27     17.85 o 
   3   6   9      754.67      755.40     32.67 o 
   4   6   9      552.27      556.58     45.98 o 
  -8   7   9       15.28       17.97     17.52 o 
  -7   7   9      151.25      165.43     18.65 o 
  -6   7   9      479.65      479.14     21.33 o 
  -5   7   9      665.08      653.28     22.09 o 
  -4   7   9      757.94      738.47     20.05 o 
  -3   7   9     1212.46     1160.68     30.89 o 
  -2   7   9     1331.64     1256.23     31.00 o 
  -1   7   9     1005.22      944.95     27.14 o 
   0   7   9      285.60      287.76     16.76 o 
   1   7   9      220.87      208.27     15.40 o 
   2   7   9       64.91       65.99     11.27 o 
   3   7   9        1.30        3.30     12.84 o 
  -7   8   9      109.57      113.27     22.10 o 
  -6   8   9       44.58       38.26     13.52 o 
  -5   8   9        4.80        0.91     10.28 o 
  -4   8   9       26.55       19.94     11.03 o 
  -3   8   9      122.51      115.00     14.53 o 
  -2   8   9      356.84      345.12     19.87 o 
  -1   8   9      675.36      680.89     24.92 o 
   0   8   9      741.59      727.57     25.38 o 
   1   8   9      653.75      691.18     26.74 o 
   2   8   9      733.88      750.55     25.71 o 
  -6   9   9      229.38      242.98     21.02 o 
  -5   9   9      507.41      498.25     27.67 o 
  -4   9   9      276.51      305.69     24.31 o 
  -3   9   9      172.66      171.30     17.09 o 
  -2   9   9       44.74       45.75     12.49 o 
  -1   9   9        4.26       -1.19      9.49 o 
   0   9   9       22.96       10.45     16.41 o 
  -2 -10  10       20.18       22.59     17.96 o 
  -1 -10  10       12.85       16.08     16.30 o 
   0 -10  10       15.90       32.50     17.81 o 
   1 -10  10       72.88      116.44     21.36 o 
   2 -10  10      306.63      345.64     30.05 o 
   3 -10  10      230.79      274.08     43.95 o 
  -4  -9  10      438.77      487.40     30.15 o 
  -3  -9  10      352.16      350.15     32.27 o 
  -2  -9  10      527.20      562.66     36.86 o 
  -1  -9  10      635.00      610.96     35.82 o 
   0  -9  10      545.11      554.16     34.29 o 
   1  -9  10      228.08      175.41     27.07 o 
   2  -9  10       50.86       44.87     13.94 o 
   3  -9  10       45.53       57.26     13.98 o 
   4  -9  10        0.64        8.30     10.00 o 
  -5  -8  10        6.35       12.67     19.41 o 
  -4  -8  10        4.10       -8.99     11.84 o 
  -3  -8  10       25.16       31.95     14.05 o 
  -2  -8  10      330.45      345.07     34.08 o 
  -1  -8  10      487.43      490.81     32.57 o 
   0  -8  10      504.94      491.85     30.83 o 
   1  -8  10      909.33      923.56     32.59 o 
   2  -8  10      748.01      787.75     30.06 o 
   3  -8  10      324.32      346.93     20.99 o 
   4  -8  10      572.08      569.05     59.66 o 
   5  -8  10      146.55      172.70     25.08 o 
  -6  -7  10      317.19      343.51     34.34 o 
  -5  -7  10      612.93      651.14     32.38 o 
  -4  -7  10      816.96      812.12     33.64 o 
  -3  -7  10      553.24      546.44     27.63 o 
  -2  -7  10      228.65      245.66     25.29 o 
  -1  -7  10      225.89      243.75     19.89 o 
   0  -7  10       35.72       41.77     12.69 o 
   1  -7  10       23.29       25.99     11.58 o 
   2  -7  10       97.42       92.55     13.52 o 
   3  -7  10      375.46      400.83     20.27 o 
   4  -7  10      418.62      437.53     30.86 o 
   5  -7  10      404.66      410.58     30.72 o 
   6  -7  10      379.85      358.59     49.61 o 
  -7  -6  10        1.58       -2.76     23.86 o 
  -6  -6  10       39.45       38.89     15.69 o 
  -5  -6  10      253.47      268.13     30.10 o 
  -4  -6  10      302.78      334.29     24.09 o 
  -3  -6  10      531.07      529.19     27.28 o 
  -2  -6  10     1240.06     1239.70     31.67 o 
  -1  -6  10      237.39      246.20     19.54 o 
   0  -6  10     1354.91     1326.02     35.67 o 
   1  -6  10      900.21      942.72     29.83 o 
   2  -6  10      435.00      444.79     21.25 o 
   3  -6  10      210.06      190.28     22.60 o 
   4  -6  10       16.73       17.48     13.72 o 
   5  -6  10       30.86       15.90     14.65 o 
   6  -6  10      126.29      105.79     20.18 o 
  -8  -5  10      213.56      244.07     32.70 o 
  -7  -5  10      218.93      202.78     30.30 o 
  -6  -5  10      161.23      179.74     21.51 o 
  -5  -5  10      158.94      152.08     19.50 o 
  -4  -5  10        1.32        5.86     12.56 o 
  -3  -5  10      179.42      209.75     16.83 o 
  -2  -5  10      103.46      104.49     13.65 o 
  -1  -5  10      604.18      636.02     22.90 o 
   0  -5  10      846.39      884.88     28.51 o 
   1  -5  10     1041.77     1130.72     29.06 o 
   2  -5  10     1048.60     1013.52     39.45 o 
   3  -5  10     1480.61     1378.80     45.09 o 
   4  -5  10      702.05      687.69     33.69 o 
   5  -5  10      387.88      395.35     27.67 o 
   6  -5  10      254.04      268.33     25.53 o 
  -8  -4  10      115.56      122.96     44.37 o 
  -7  -4  10      230.45      232.91     23.85 o 
  -6  -4  10      860.67      836.63     35.10 o 
  -5  -4  10      961.43      922.83     30.00 o 
  -4  -4  10      932.90      868.64     28.03 o 
  -3  -4  10     1222.55     1253.53     27.81 o 
  -2  -4  10     1361.60     1304.14     31.14 o 
  -1  -4  10      728.79      732.59     23.63 o 
   0  -4  10       58.92       57.26     10.16 o 
   1  -4  10      102.18      127.52     23.02 o 
   2  -4  10      320.00      266.77     22.44 o 
   3  -4  10      283.86      271.45     22.85 o 
   4  -4  10      925.83      866.67     35.17 o 
   5  -4  10      657.41      662.32     31.60 o 
   6  -4  10      515.95      503.79     29.04 o 
  -9  -3  10       65.63       67.85     24.64 o 
  -8  -3  10       37.00       47.68     21.98 o 
  -7  -3  10       12.86       27.59     13.40 o 
  -6  -3  10       48.71       62.10     14.22 o 
  -5  -3  10      274.34      295.85     19.96 o 
  -4  -3  10      356.31      365.19     18.08 o 
  -3  -3  10      791.29      803.53     23.26 o 
  -2  -3  10     1910.23     1887.34     43.72 o 
  -1  -3  10     2168.30     2201.86     35.73 o 
   0  -3  10     1797.96     1833.66     26.77 o 
   1  -3  10     1179.06     1116.13     38.17 o 
   2  -3  10     1847.65     1743.23     49.06 o 
   3  -3  10      469.28      464.99     25.75 o 
   4  -3  10      103.64       88.99     15.01 o 
   5  -3  10        8.16        5.03     10.77 o 
   6  -3  10       65.19       69.27     14.67 o 
   7  -3  10       77.68       73.89     20.40 o 
  -9  -2  10      300.79      305.49     35.82 o 
  -8  -2  10      410.22      431.23     25.70 o 
  -7  -2  10      343.70      348.75     22.74 o 
  -6  -2  10      675.71      673.10     28.11 o 
  -5  -2  10      649.01      597.40     22.38 o 
  -4  -2  10      127.86      122.30     11.53 o 
  -3  -2  10        5.53       -2.39      7.41 o 
  -2  -2  10        8.49       31.08      8.38 o 
  -1  -2  10      690.56      732.63     17.86 o 
   0  -2  10     1349.74     1319.16     39.42 o 
   1  -2  10     1783.20     1721.53     32.87 o 
   2  -2  10     1783.27     1767.94     43.84 o 
   3  -2  10     1750.85     1718.22     42.93 o 
   4  -2  10      618.84      592.22     31.62 o 
   5  -2  10      378.62      371.77     22.64 o 
   6  -2  10      296.73      322.64     21.89 o 
  -9  -1  10       27.56       51.02     18.85 o 
  -8  -1  10       43.09       46.19     14.62 o 
  -7  -1  10      216.77      244.89     21.31 o 
  -6  -1  10     1237.09     1152.85     33.76 o 
  -5  -1  10     1649.71     1625.81     28.95 o 
  -4  -1  10      892.03      858.31     21.66 o 
  -3  -1  10     1756.89     1726.36     29.40 o 
  -2  -1  10     1448.80     1353.33     25.56 o 
  -1  -1  10     1064.01     1052.69     24.14 o 
   0  -1  10      277.93      302.46     14.55 o 
   1  -1  10       22.76       11.77      8.35 o 
   2  -1  10       90.11       93.00     18.33 o 
   3  -1  10      209.02      208.49     16.39 o 
   4  -1  10      213.20      220.92     17.70 o 
   5  -1  10      623.83      651.02     43.25 o 
   6  -1  10      388.52      385.53     30.25 o 
  -9   0  10      138.34      172.95     20.46 o 
  -8   0  10       85.60       86.01     16.81 o 
  -7   0  10       25.44       26.52     13.11 o 
  -6   0  10        0.52        9.97     12.06 o 
  -5   0  10      121.06       94.58     11.24 o 
  -4   0  10      693.12      704.21     20.11 o 
  -3   0  10      679.36      713.58     18.95 o 
  -2   0  10     1450.08     1548.91     22.98 o 
  -1   0  10     2537.76     2485.10     33.66 o 
   0   0  10     1429.14     1463.10     25.81 o 
   1   0  10      750.29      745.24     19.11 o 
   2   0  10     2024.80     2025.72     40.93 o 
   3   0  10      369.71      383.38     32.32 o 
   4   0  10       49.36       54.22     14.61 o 
   5   0  10       54.90       39.03     22.28 o 
   6   0  10       27.93       49.23     22.90 o 
  -9   1  10      297.94      316.64     24.45 o 
  -8   1  10      197.25      214.83     20.69 o 
  -7   1  10      749.38      701.94     29.31 o 
  -6   1  10      946.86      950.04     24.10 o 
  -5   1  10     1022.89     1002.85     23.61 o 
  -4   1  10      404.29      426.24     16.38 o 
  -3   1  10      103.20      127.19     10.22 o 
  -2   1  10       19.82       23.80      8.36 o 
  -1   1  10      562.27      565.10     17.99 o 
   0   1  10      578.06      569.93     17.12 o 
   1   1  10     3089.36     3089.30     34.19 o 
   2   1  10     1812.33     1787.30     25.36 o 
   3   1  10     1310.41     1275.04     34.44 o 
   4   1  10      595.47      610.65     34.58 o 
   5   1  10      570.14      561.55     28.21 o 
   6   1  10      401.87      460.04     32.32 o 
  -9   2  10        0.20        8.34     14.40 o 
  -8   2  10      114.81      130.61     18.46 o 
  -7   2  10      298.24      298.52     21.59 o 
  -6   2  10      420.61      437.49     17.82 o 
  -5   2  10     1085.97     1083.37     37.47 o 
  -4   2  10     1547.38     1540.29     26.11 o 
  -3   2  10     1061.89     1058.91     20.15 o 
  -2   2  10     2166.08     2138.79     32.22 o 
  -1   2  10     1885.56     1838.47     31.02 o 
   0   2  10       99.97       94.54      9.08 o 
   1   2  10      838.28      831.19     18.64 o 
   2   2  10       64.07       60.81      7.25 o 
   3   2  10       29.72       33.41     11.78 o 
   4   2  10      151.06      138.45     16.51 o 
   5   2  10      369.42      369.62     24.00 o 
  -9   3  10      232.03      281.94     36.89 o 
  -8   3  10       98.28      135.35     22.75 o 
  -7   3  10       27.24       16.16     16.85 o 
  -6   3  10       33.13       17.83      9.80 o 
  -5   3  10       17.27       16.85      9.21 o 
  -4   3  10      131.83      154.72     12.34 o 
  -3   3  10      988.64     1001.76     19.45 o 
  -2   3  10     2125.10     2081.57     35.72 o 
  -1   3  10     1694.13     1600.45     30.34 o 
   0   3  10     1072.46     1024.91     24.12 o 
   1   3  10     1197.96     1138.89     23.88 o 
   2   3  10     1296.38     1308.45     22.33 o 
   3   3  10      460.25      488.83     29.88 o 
   4   3  10      184.11      198.45     24.48 o 
  -9   4  10      171.29      197.17     26.70 o 
  -8   4  10      283.68      301.54     28.63 o 
  -7   4  10      639.73      673.43     28.49 o 
  -6   4  10      877.15      913.62     26.47 o 
  -5   4  10     1304.84     1300.14     28.46 o 
  -4   4  10      454.70      456.95     17.70 o 
  -3   4  10      272.73      272.79     17.13 o 
  -2   4  10       17.87        8.37      8.61 o 
  -1   4  10       83.57       87.00     11.03 o 
   0   4  10      119.40      106.56     11.13 o 
   1   4  10      440.51      457.76     17.23 o 
   2   4  10     1059.24     1030.49     20.59 o 
   3   4  10      975.33     1046.57     35.54 o 
   4   4  10      431.11      424.41     26.44 o 
  -9   5  10       12.92        0.33     21.17 o 
  -8   5  10       28.23       16.38     19.18 o 
  -7   5  10      187.11      199.42     19.27 o 
  -6   5  10      497.42      480.03     20.89 o 
  -5   5  10      571.83      570.00     20.96 o 
  -4   5  10      824.17      783.08     20.68 o 
  -3   5  10     1037.04      949.21     27.49 o 
  -2   5  10     1379.86     1318.50     30.52 o 
  -1   5  10      820.05      809.22     24.19 o 
   0   5  10       99.88       92.51     11.19 o 
   1   5  10      212.08      207.38     13.87 o 
   2   5  10       47.70       42.60      8.15 o 
   3   5  10        2.77       -6.65     12.13 o 
   4   5  10       88.97      119.26     22.48 o 
  -8   6  10      199.52      192.59     26.66 o 
  -7   6  10      113.27      136.01     30.41 o 
  -6   6  10        4.03        0.29      9.97 o 
  -5   6  10       10.57        7.25      9.04 o 
  -4   6  10       68.42       68.79      8.76 o 
  -3   6  10      412.39      402.13     20.59 o 
  -2   6  10      954.77      960.01     27.72 o 
  -1   6  10      585.67      547.92     21.64 o 
   0   6  10      963.96      911.57     25.88 o 
   1   6  10     1103.11     1140.43     27.73 o 
   2   6  10      946.24      973.65     23.91 o 
   3   6  10      415.46      429.89     28.54 o 
  -7   7  10      379.08      420.56     25.82 o 
  -6   7  10      449.96      462.74     21.31 o 
  -5   7  10      731.43      734.35     22.87 o 
  -4   7  10      208.87      221.65     17.97 o 
  -3   7  10      148.94      135.93     15.41 o 
  -2   7  10      285.92      280.94     18.08 o 
  -1   7  10       11.86       11.99      9.52 o 
   0   7  10       42.75       50.84     11.02 o 
   1   7  10      181.33      171.13     14.54 o 
   2   7  10      346.81      377.56     18.41 o 
  -6   8  10      432.22      418.51     21.23 o 
  -5   8  10      192.02      208.04     14.62 o 
  -4   8  10      328.62      345.75     21.55 o 
  -3   8  10      544.38      533.46     24.55 o 
  -2   8  10      685.33      677.87     26.31 o 
  -1   8  10      544.43      530.88     23.35 o 
   0   8  10      365.42      367.05     20.41 o 
  -4   9  10        0.90       -3.36     14.74 o 
  -3   9  10       71.43       69.88     32.50 o 
  -2   9  10      154.48      116.38     34.29 o 
  -3  -9  11      170.94      179.28     26.37 o 
  -2  -9  11      115.49       84.40     21.43 o 
  -1  -9  11        8.73       11.01     16.46 o 
   0  -9  11        9.06       12.60     15.55 o 
   1  -9  11       48.17       54.85     17.34 o 
   2  -9  11       90.17      122.56     17.30 o 
   3  -9  11      235.94      285.40     19.98 o 
  -5  -8  11      202.58      227.14     28.90 o 
  -4  -8  11      265.92      328.23     25.38 o 
  -3  -8  11      379.46      388.32     32.33 o 
  -2  -8  11      395.34      386.41     30.72 o 
  -1  -8  11      680.76      687.96     37.06 o 
   0  -8  11      861.87      852.59     39.42 o 
   1  -8  11      356.93      394.77     24.05 o 
   2  -8  11      171.28      196.13     17.51 o 
   3  -8  11      134.05      132.36     13.24 o 
   4  -8  11        2.96        1.14     14.68 o 
  -6  -7  11       78.54       81.62     22.31 o 
  -5  -7  11       66.42       60.33     16.83 o 
  -4  -7  11       38.40       46.47     15.06 o 
  -3  -7  11       11.89       12.56     13.50 o 
  -2  -7  11       38.93       49.74     17.61 o 
  -1  -7  11      537.85      526.20     26.62 o 
   0  -7  11      380.96      369.24     23.32 o 
   1  -7  11      500.33      495.13     24.08 o 
   2  -7  11      689.33      706.69     24.57 o 
   3  -7  11      767.88      817.26     40.94 o 
   4  -7  11      437.78      421.59     31.88 o 
   5  -7  11      208.18      224.36     43.13 o 
  -6  -6  11      315.15      331.12     26.52 o 
  -5  -6  11      526.40      554.33     30.15 o 
  -4  -6  11      713.96      709.54     31.76 o 
  -3  -6  11      616.96      610.45     28.77 o 
  -2  -6  11      223.14      215.31     17.07 o 
  -1  -6  11       52.39       42.51     12.74 o 
   0  -6  11       13.25       21.72     10.86 o 
   1  -6  11        0.47       -2.67      9.01 o 
   2  -6  11       34.81       50.00     16.18 o 
   3  -6  11      165.03      195.39     23.38 o 
   4  -6  11      351.63      343.82     28.44 o 
   5  -6  11      326.78      333.15     28.95 o 
  -7  -5  11        7.31       14.58     15.01 o 
  -6  -5  11        3.87        7.93     14.06 o 
  -5  -5  11      228.55      207.66     21.59 o 
  -4  -5  11      346.59      323.28     24.56 o 
  -3  -5  11      575.03      584.92     24.47 o 
  -2  -5  11      643.62      656.96     24.87 o 
  -1  -5  11     1426.06     1380.70     40.67 o 
   0  -5  11     1065.57     1029.79     30.26 o 
   1  -5  11     1142.06     1087.40     37.04 o 
   2  -5  11      722.41      664.41     34.32 o 
   3  -5  11       25.00       41.63     15.27 o 
   4  -5  11        6.77        7.81     12.88 o 
   5  -5  11        1.79        5.85     13.17 o 
  -8  -4  11      188.01      200.03     41.87 o 
  -7  -4  11      254.80      260.01     25.38 o 
  -6  -4  11      240.45      217.06     22.95 o 
  -5  -4  11      122.49      141.73     16.33 o 
  -4  -4  11       23.24       18.93     11.49 o 
  -3  -4  11      173.56      198.87     16.75 o 
  -2  -4  11       35.06       42.45     11.62 o 
  -1  -4  11      373.17      419.11     22.44 o 
   0  -4  11      748.25      750.18     22.93 o 
   1  -4  11     1054.73     1002.03     39.51 o 
   2  -4  11      868.85      862.78     36.86 o 
   3  -4  11      826.72      785.51     35.20 o 
   4  -4  11      642.15      598.05     49.79 o 
   5  -4  11      562.88      587.61     31.54 o 
   6  -4  11      158.96      148.78     35.85 o 
  -8  -3  11       89.29       83.51     20.84 o 
  -7  -3  11      386.83      415.41     25.09 o 
  -6  -3  11      619.15      631.24     27.42 o 
  -5  -3  11      792.93      789.30     28.52 o 
  -4  -3  11      882.99      875.48     25.52 o 
  -3  -3  11      688.11      646.78     22.13 o 
  -2  -3  11      798.05      791.25     25.46 o 
  -1  -3  11      512.72      489.09     19.37 o 
   0  -3  11       98.27      109.56     15.75 o 
   1  -3  11       49.76       64.15     14.83 o 
   2  -3  11       21.33       14.55     11.80 o 
   3  -3  11      214.30      200.67     20.59 o 
   4  -3  11      285.52      274.54     22.74 o 
   5  -3  11      503.67      504.03     28.32 o 
   6  -3  11      376.28      400.34     33.77 o 
  -8  -2  11       53.75       57.18     15.93 o 
  -7  -2  11       57.91       73.41     15.68 o 
  -6  -2  11        0.52       15.30     12.60 o 
  -5  -2  11       88.99       97.18     13.20 o 
  -4  -2  11      187.58      196.19     13.76 o 
  -3  -2  11      431.25      452.67     17.59 o 
  -2  -2  11     2031.03     2014.61     29.73 o 
  -1  -2  11     2439.14     2388.61     35.31 o 
   0  -2  11     1600.86     1581.72     34.19 o 
   1  -2  11     2164.36     2148.15     51.48 o 
   2  -2  11      993.24      989.21     35.54 o 
   3  -2  11      270.94      250.65     20.88 o 
   4  -2  11       82.69       77.96     17.26 o 
   5  -2  11       23.49       13.20     11.45 o 
   6  -2  11       41.63       54.33     13.25 o 
  -9  -1  11      147.88      168.89     23.69 o 
  -8  -1  11      357.30      382.39     25.55 o 
  -7  -1  11      374.69      400.39     24.44 o 
  -6  -1  11      282.49      272.44     20.96 o 
  -5  -1  11      638.11      643.14     25.90 o 
  -4  -1  11      399.01      368.99     16.83 o 
  -3  -1  11      123.03      125.95     11.27 o 
  -2  -1  11        5.44       25.90      7.69 o 
  -1  -1  11      210.48      248.15     14.90 o 
   0  -1  11      422.37      421.86     19.87 o 
   1  -1  11      644.53      629.71     22.49 o 
   2  -1  11      821.28      829.95     36.41 o 
   3  -1  11      634.29      615.37     27.11 o 
   4  -1  11      684.52      686.55     27.26 o 
   5  -1  11      387.50      396.76     19.92 o 
   6  -1  11      370.10      409.85     32.62 o 
  -9   0  11       19.93       27.43     14.97 o 
  -8   0  11       65.24       65.31     16.54 o 
  -7   0  11       64.74       76.09     16.19 o 
  -6   0  11      536.72      517.30     25.94 o 
  -5   0  11     1395.73     1432.00     29.63 o 
  -4   0  11     1817.58     1732.92     29.27 o 
  -3   0  11     1364.66     1311.98     24.58 o 
  -2   0  11     1272.19     1259.31     29.68 o 
  -1   0  11      381.25      369.04     16.87 o 
   0   0  11      254.03      261.38     14.13 o 
   1   0  11      470.36      460.06     18.84 o 
   2   0  11      196.36      207.65     15.37 o 
   3   0  11      281.32      303.52     19.60 o 
   4   0  11      170.79      182.78     32.29 o 
   5   0  11      338.74      366.89     41.72 o 
  -9   1  11      112.89      145.83     20.21 o 
  -8   1  11      134.09      165.34     20.06 o 
  -7   1  11      111.49      109.21     17.08 o 
  -6   1  11       16.62       29.37     11.31 o 
  -5   1  11       45.87       66.00     10.86 o 
  -4   1  11      157.23      178.99     12.59 o 
  -3   1  11      518.09      577.58     17.10 o 
  -2   1  11     1038.97     1058.71     25.05 o 
  -1   1  11     1250.39     1240.02     25.58 o 
   0   1  11     1994.22     1980.88     30.58 o 
   1   1  11     1334.01     1313.39     24.75 o 
   2   1  11      891.77      900.02     21.97 o 
   3   1  11      480.40      462.63     31.60 o 
   4   1  11      321.89      292.99     28.37 o 
   5   1  11       66.78       63.99     17.95 o 
  -9   2  11      138.83      177.13     25.73 o 
  -8   2  11      437.67      489.14     33.55 o 
  -7   2  11      609.55      594.49     34.97 o 
  -6   2  11      541.73      525.92     22.12 o 
  -5   2  11      492.21      498.37     20.96 o 
  -4   2  11      278.92      274.29     15.91 o 
  -3   2  11      174.53      182.37     11.09 o 
  -2   2  11       26.47        9.25      9.76 o 
  -1   2  11      324.53      322.00     17.34 o 
   0   2  11      234.31      242.24     14.78 o 
   1   2  11      286.35      279.60     16.87 o 
   2   2  11      718.01      677.32     19.98 o 
   3   2  11      593.05      546.69     52.35 o 
   4   2  11      583.56      550.02     56.26 o 
  -9   3  11        2.59       -0.98     23.31 o 
  -8   3  11       30.69       23.33     22.51 o 
  -7   3  11      214.81      221.59     25.42 o 
  -6   3  11      502.07      512.96     21.97 o 
  -5   3  11      607.79      588.79     22.28 o 
  -4   3  11     1397.84     1382.16     27.45 o 
  -3   3  11     1694.32     1629.48     35.30 o 
  -2   3  11     1378.74     1386.86     31.44 o 
  -1   3  11      452.23      435.19     19.32 o 
   0   3  11      693.05      667.46     21.43 o 
   1   3  11      422.87      390.54     16.46 o 
   2   3  11      118.82      113.52      9.75 o 
   3   3  11        0.89      -13.88     13.88 o 
   4   3  11      240.09      199.18     40.01 o 
  -8   4  11      166.56      194.91     26.92 o 
  -7   4  11       46.79       71.22     20.25 o 
  -6   4  11       11.99       13.74     10.35 o 
  -5   4  11       13.94       13.30      9.46 o 
  -4   4  11       16.24       17.03      7.82 o 
  -3   4  11      166.45      174.42     15.66 o 
  -2   4  11      311.33      299.94     17.50 o 
  -1   4  11      755.01      731.58     23.47 o 
   0   4  11     1116.80     1087.60     26.75 o 
   1   4  11     1196.97     1189.32     26.40 o 
   2   4  11      965.85     1071.75     36.83 o 
   3   4  11      373.20      392.26     26.42 o 
   4   4  11      219.26      218.07     40.69 o 
  -8   5  11      226.93      262.65     29.06 o 
  -7   5  11      400.22      408.17     24.99 o 
  -6   5  11      745.01      787.33     26.15 o 
  -5   5  11      446.54      478.06     19.74 o 
  -4   5  11      309.87      289.89     19.37 o 
  -3   5  11      204.97      215.68     16.82 o 
  -2   5  11       30.63       21.62     10.14 o 
  -1   5  11       15.00        7.50      9.02 o 
   0   5  11       28.39       30.22      9.61 o 
   1   5  11      228.01      228.51     14.87 o 
   2   5  11      342.99      367.85     25.96 o 
   3   5  11      352.53      376.36     27.00 o 
  -7   6  11       86.92       50.58     17.30 o 
  -6   6  11      197.75      178.56     15.73 o 
  -5   6  11      261.11      289.18     16.29 o 
  -4   6  11      491.63      510.65     25.71 o 
  -3   6  11      608.36      609.38     24.90 o 
  -2   6  11      821.24      790.39     26.70 o 
  -1   6  11     1162.73     1184.61     30.85 o 
   0   6  11      672.28      686.71     27.83 o 
   1   6  11      182.61      169.51     14.51 o 
   2   6  11       60.51       63.47     17.12 o 
  -6   7  11       80.45       70.51     12.95 o 
  -5   7  11        1.22       -9.92     10.88 o 
  -4   7  11        1.46      -10.21     10.46 o 
  -3   7  11       83.03       80.49     14.14 o 
  -2   7  11      297.27      294.06     19.44 o 
  -1   7  11      528.33      519.77     23.23 o 
   0   7  11      585.79      607.51     27.06 o 
   1   7  11      626.82      663.26     34.11 o 
  -4   8  11      364.39      373.09     26.89 o 
  -3   8  11      196.77      206.96     18.72 o 
  -2   8  11       68.94       70.42     31.89 o 
  -1  -9  12       91.85      120.02     22.38 o 
   0  -9  12      179.43      225.96     25.72 o 
   1  -9  12      242.57      265.25     44.89 o 
  -4  -8  12      184.71      203.33     42.63 o 
  -3  -8  12      187.13      173.68     25.55 o 
  -2  -8  12      173.72      160.55     24.24 o 
  -1  -8  12       58.06       65.72     18.89 o 
   0  -8  12       12.97       19.70     15.18 o 
   1  -8  12        4.47       19.41     12.00 o 
   2  -8  12       97.08      114.36     13.52 o 
   3  -8  12       76.25       45.71     29.14 o 
  -5  -7  12       55.69       95.54     18.06 o 
  -4  -7  12      127.97      134.71     18.76 o 
  -3  -7  12      319.01      370.82     31.51 o 
  -2  -7  12      487.58      476.12     32.69 o 
  -1  -7  12      857.81      850.07     32.90 o 
   0  -7  12      673.55      707.89     29.17 o 
   1  -7  12      372.04      422.84     22.60 o 
   2  -7  12      339.81      348.76     31.29 o 
   3  -7  12       90.41      112.97     23.41 o 
   4  -7  12        9.83      -11.26     20.86 o 
  -6  -6  12      172.48      155.67     21.52 o 
  -5  -6  12      127.56      117.30     19.81 o 
  -4  -6  12       57.41       62.63     15.91 o 
  -3  -6  12       90.22      111.09     17.51 o 
  -2  -6  12      156.21      160.34     18.64 o 
  -1  -6  12      148.65      149.40     17.38 o 
   0  -6  12      189.85      209.11     18.76 o 
   1  -6  12      465.36      490.95     17.78 o 
   2  -6  12      668.47      660.99     37.18 o 
   3  -6  12      531.43      528.65     33.76 o 
   4  -6  12      387.21      361.58     30.42 o 
  -6  -5  12      206.06      247.17     24.25 o 
  -5  -5  12      293.51      323.13     25.27 o 
  -4  -5  12      671.85      673.47     31.55 o 
  -3  -5  12      302.38      325.19     20.63 o 
  -2  -5  12      755.39      737.20     26.32 o 
  -1  -5  12      381.66      387.33     22.39 o 
   0  -5  12      190.10      168.56     15.28 o 
   1  -5  12       10.84       17.32     13.98 o 
   2  -5  12       75.71       99.19     19.81 o 
   3  -5  12      126.15      132.01     20.86 o 
   4  -5  12      217.84      220.65     24.46 o 
   5  -5  12      158.09      155.09     37.84 o 
  -7  -4  12       23.44       47.56     17.54 o 
  -6  -4  12        6.44       -6.66     12.34 o 
  -5  -4  12      118.81      155.75     16.92 o 
  -4  -4  12      143.26      148.27     19.27 o 
  -3  -4  12      534.44      550.94     24.32 o 
  -2  -4  12      924.94      986.48     29.15 o 
  -1  -4  12      889.92      940.36     28.93 o 
   0  -4  12      738.83      817.91     38.33 o 
   1  -4  12      821.59      783.66     37.20 o 
   2  -4  12      239.62      258.48     24.36 o 
   3  -4  12      163.89      161.46     20.91 o 
   4  -4  12       98.98      103.08     18.93 o 
   5  -4  12        5.46       -4.16     20.66 o 
  -7  -3  12      274.13      275.19     22.60 o 
  -6  -3  12      381.95      401.08     23.80 o 
  -5  -3  12      382.89      392.48     23.21 o 
  -4  -3  12      206.37      198.54     15.79 o 
  -3  -3  12       43.08       42.61     12.15 o 
  -2  -3  12       42.38       36.26     11.12 o 
  -1  -3  12      254.58      270.86     14.66 o 
   0  -3  12      501.21      503.10     30.28 o 
   1  -3  12      609.88      629.48     32.71 o 
   2  -3  12     1061.26     1009.72     39.33 o 
   3  -3  12      457.87      466.24     28.61 o 
   4  -3  12      512.92      507.69     30.06 o 
   5  -3  12      432.32      480.71     29.31 o 
  -8  -2  12       28.99       45.65     15.75 o 
  -7  -2  12      164.48      184.90     19.94 o 
  -6  -2  12      383.82      383.73     23.97 o 
  -5  -2  12      585.12      599.89     26.68 o 
  -4  -2  12      839.27      806.43     23.24 o 
  -3  -2  12      687.02      677.76     32.25 o 
  -2  -2  12      740.46      700.59     21.03 o 
  -1  -2  12      520.02      478.50     23.10 o 
   0  -2  12      649.64      621.39     24.75 o 
   1  -2  12       30.92       28.41     12.83 o 
   2  -2  12        0.21       -2.41     10.24 o 
   3  -2  12       19.06       32.35     12.94 o 
   4  -2  12      114.81      120.71     17.67 o 
   5  -2  12      223.17      252.31     22.25 o 
  -8  -1  12       83.50      103.76     18.07 o 
  -7  -1  12       64.88       78.54     17.87 o 
  -6  -1  12        0.61        5.65     15.89 o 
  -5  -1  12       61.40       74.12     11.68 o 
  -4  -1  12       68.88      103.44     11.97 o 
  -3  -1  12      704.60      725.21     20.79 o 
  -2  -1  12     1190.82     1224.14     29.15 o 
  -1  -1  12     1119.12     1081.21     33.49 o 
   0  -1  12      875.21      863.69     27.09 o 
   1  -1  12     1066.64     1005.95     32.25 o 
   2  -1  12      748.27      728.03     27.62 o 
   3  -1  12      368.06      350.58     23.01 o 
   4  -1  12      219.86      228.28     19.01 o 
   5  -1  12       12.26       -5.84     20.62 o 
  -8   0  12      341.12      337.24     24.77 o 
  -7   0  12      389.10      404.95     30.23 o 
  -6   0  12      290.61      307.55     22.96 o 
  -5   0  12      705.84      682.22     22.08 o 
  -4   0  12      551.04      550.81     19.55 o 
  -3   0  12       86.46       93.71     10.32 o 
  -2   0  12        1.21       -3.12      8.70 o 
  -1   0  12        0.81       -8.08      8.08 o 
   0   0  12       61.98       57.73     11.36 o 
   1   0  12      319.67      317.89     17.49 o 
   2   0  12      513.08      537.55     24.34 o 
   3   0  12      751.81      758.44     24.77 o 
   4   0  12      438.02      430.45     44.96 o 
   5   0  12      431.70      479.24     48.37 o 
  -8   1  12       20.10       27.42     19.51 o 
  -7   1  12       83.51       96.32     17.26 o 
  -6   1  12      284.17      304.73     19.37 o 
  -5   1  12      504.33      488.48     19.28 o 
  -4   1  12      769.84      779.44     21.39 o 
  -3   1  12      827.06      816.38     24.71 o 
  -2   1  12      666.17      681.29     22.26 o 
  -1   1  12      350.15      338.27     16.58 o 
   0   1  12      864.81      884.41     25.39 o 
   1   1  12      159.17      175.23     13.85 o 
   2   1  12        7.42        0.90      7.87 o 
   3   1  12       19.79        9.41     16.30 o 
   4   1  12      134.15       74.72     36.57 o 
  -8   2  12      206.86      237.88     28.03 o 
  -7   2  12      146.48      151.53     23.94 o 
  -6   2  12       21.75       11.85     11.28 o 
  -5   2  12        0.01        3.21      9.71 o 
  -4   2  12       85.58       83.58     11.29 o 
  -3   2  12      512.97      561.90     24.48 o 
  -2   2  12      554.09      551.89     23.08 o 
  -1   2  12     1799.44     1815.31     42.01 o 
   0   2  12     1061.02     1043.41     27.11 o 
   1   2  12     1008.59     1013.83     28.29 o 
   2   2  12      570.80      599.07     20.22 o 
   3   2  12      377.79      330.46     45.83 o 
   4   2  12      215.43      211.19     44.02 o 
  -8   3  12      247.62      273.64     29.31 o 
  -7   3  12      395.67      453.88     33.00 o 
  -6   3  12      447.29      475.46     22.69 o 
  -5   3  12      229.92      242.01     16.34 o 
  -4   3  12      382.18      350.18     14.94 o 
  -3   3  12      416.78      427.02     22.13 o 
  -2   3  12       31.69       16.16     10.86 o 
  -1   3  12       58.59       43.12     11.05 o 
   0   3  12       30.58       23.79      9.74 o 
   1   3  12      143.93      141.00     12.39 o 
   2   3  12      337.91      352.58     15.18 o 
   3   3  12      570.03      657.09     59.84 o 
  -8   4  12        9.78       15.13     46.63 o 
  -7   4  12      107.26      117.68     22.58 o 
  -6   4  12      192.70      235.45     17.78 o 
  -5   4  12      425.21      427.67     19.19 o 
  -4   4  12      618.44      627.52     26.47 o 
  -3   4  12      862.58      845.63     28.45 o 
  -2   4  12      926.64      964.25     29.07 o 
  -1   4  12      646.57      673.52     23.95 o 
   0   4  12      381.87      375.21     18.42 o 
   1   4  12      181.84      177.22     13.79 o 
   2   4  12       69.59       43.23     15.88 o 
   3   4  12        6.24      -15.17     25.37 o 
  -7   5  12      204.63      216.59     21.18 o 
  -6   5  12       38.84       35.81     12.37 o 
  -5   5  12       11.18        2.15      8.75 o 
  -4   5  12        5.00      -10.01     10.01 o 
  -3   5  12      106.30      107.01     14.74 o 
  -2   5  12      159.48      168.94     15.76 o 
  -1   5  12      473.26      444.94     21.31 o 
   0   5  12      801.47      825.05     25.82 o 
   1   5  12      785.51      807.50     24.09 o 
   2   5  12      363.43      351.09     26.63 o 
  -6   6  12      324.63      341.15     19.78 o 
  -5   6  12      303.56      309.03     22.63 o 
  -4   6  12      235.19      230.10     19.55 o 
  -3   6  12      298.70      285.40     20.21 o 
  -2   6  12      111.76      106.31     14.68 o 
  -1   6  12       47.85       35.09     11.69 o 
   0   6  12       11.53       -5.16      9.38 o 
  -4   7  12      429.69      418.95     24.56 o 
  -3   7  12      375.29      349.53     22.11 o 
  -2   7  12      548.38      569.96     35.41 o 
  -1  -8  13       73.95       83.02     19.77 o 
   0  -8  13      154.47      182.87     22.46 o 
  -4  -7  13      240.76      242.46     45.27 o 
  -3  -7  13      198.36      210.70     26.38 o 
  -2  -7  13      371.11      400.94     30.38 o 
  -1  -7  13      107.47      120.84     21.77 o 
   0  -7  13       32.08       41.70     13.03 o 
   1  -7  13        9.43       20.93     16.74 o 
   2  -7  13       15.22       18.02     16.77 o 
  -5  -6  13       24.03       33.19     15.46 o 
  -4  -6  13       48.66       83.75     17.49 o 
  -3  -6  13      450.24      483.10     33.52 o 
  -2  -6  13      424.52      446.89     26.37 o 
  -1  -6  13      469.47      483.71     25.58 o 
   0  -6  13      585.57      627.13     28.63 o 
   1  -6  13      496.75      481.42     34.39 o 
   2  -6  13      182.37      205.95     26.31 o 
   3  -6  13      131.17      124.27     22.12 o 
  -6  -5  13      177.91      216.13     26.15 o 
  -5  -5  13      215.24      216.76     22.94 o 
  -4  -5  13       83.58       77.76     17.38 o 
  -3  -5  13        2.97       -2.39     11.76 o 
  -2  -5  13        5.99       12.87     11.73 o 
  -1  -5  13       40.51       53.62     12.61 o 
   0  -5  13      137.89      176.84     24.33 o 
   1  -5  13      211.41      255.77     27.45 o 
   2  -5  13      394.62      441.69     31.49 o 
   3  -5  13      377.01      412.33     36.41 o 
  -6  -4  13      222.34      273.23     21.45 o 
  -5  -4  13      396.57      376.61     26.71 o 
  -4  -4  13      356.84      333.65     24.99 o 
  -3  -4  13      533.47      532.34     24.46 o 
  -2  -4  13      444.38      411.44     23.53 o 
  -1  -4  13      476.42      487.54     19.63 o 
   0  -4  13      350.67      344.95     28.89 o 
   1  -4  13        2.19       13.89     13.75 o 
   2  -4  13       13.55       25.04     14.55 o 
   3  -4  13       34.85       27.87     15.09 o 
   4  -4  13      117.52      142.53     37.19 o 
  -7  -3  13       31.04       53.79     15.29 o 
  -6  -3  13        2.20        8.45     12.57 o 
  -5  -3  13        1.80       17.97     12.38 o 
  -4  -3  13       70.56       93.72     15.17 o 
  -3  -3  13      418.56      416.55     21.61 o 
  -2  -3  13      533.40      548.55     21.92 o 
  -1  -3  13      809.04      815.27     39.40 o 
   0  -3  13      665.31      687.84     36.08 o 
   1  -3  13      550.40      553.86     32.64 o 
   2  -3  13      344.28      330.61     34.71 o 
   3  -3  13      306.00      324.27     26.99 o 
   4  -3  13      106.03       79.67     30.27 o 
  -7  -2  13      181.99      193.49     20.49 o 
  -6  -2  13      310.86      324.29     26.17 o 
  -5  -2  13      372.48      357.69     23.07 o 
  -4  -2  13      149.25      144.76     13.71 o 
  -3  -2  13       21.85       14.37      9.47 o 
  -2  -2  13       11.46       -0.65     10.81 o 
  -1  -2  13       15.89       12.78     11.14 o 
   0  -2  13       81.94       75.11     17.20 o 
   1  -2  13      251.35      251.68     23.83 o 
   2  -2  13      484.65      501.56     32.14 o 
   3  -2  13      661.04      737.21     34.07 o 
   4  -2  13      379.66      393.73     26.70 o 
  -7  -1  13       87.13      126.99     18.43 o 
  -6  -1  13      273.48      290.99     22.30 o 
  -5  -1  13      407.21      431.55     19.75 o 
  -4  -1  13      919.76      940.30     24.88 o 
  -3  -1  13      879.13      857.04     21.97 o 
  -2  -1  13      534.68      480.19     23.98 o 
  -1  -1  13      810.29      785.12     28.09 o 
   0  -1  13      564.64      520.32     26.31 o 
   1  -1  13       65.09       82.00     14.75 o 
   2  -1  13        0.24        4.10     10.31 o 
   3  -1  13        0.70       -7.37     10.54 o 
   4  -1  13      113.78      148.36     16.57 o 
  -7   0  13       43.67       46.53     15.80 o 
  -6   0  13        7.25      -12.18     12.18 o 
  -5   0  13        1.16       -2.69      9.28 o 
  -4   0  13       57.03       72.58     11.24 o 
  -3   0  13      180.72      225.49     16.82 o 
  -2   0  13      442.10      456.93     22.64 o 
  -1   0  13      772.42      767.01     26.69 o 
   0   0  13      358.04      390.72     20.81 o 
   1   0  13      546.33      542.66     25.21 o 
   2   0  13      728.64      782.07     28.35 o 
   3   0  13      347.59      358.44     38.47 o 
  -7   1  13      332.79      345.97     30.28 o 
  -6   1  13      396.90      393.80     24.75 o 
  -5   1  13      300.71      322.41     19.28 o 
  -4   1  13      439.91      440.91     18.99 o 
  -3   1  13      131.66      117.18     16.41 o 
  -2   1  13        1.23      -10.37     10.37 o 
  -1   1  13      117.88       94.78     15.75 o 
   0   1  13       71.87       66.18     15.01 o 
   1   1  13      261.49      274.43     23.91 o 
   2   1  13      402.53      400.71     22.77 o 
   3   1  13      456.39      446.69     54.93 o 
  -7   2  13       59.19       73.47     22.16 o 
  -6   2  13      141.36      153.02     16.51 o 
  -5   2  13      292.37      306.77     18.37 o 
  -4   2  13      339.11      340.93     22.59 o 
  -3   2  13      437.73      439.66     23.67 o 
  -2   2  13     1032.32     1039.88     35.43 o 
  -1   2  13      747.09      746.82     26.40 o 
   0   2  13      415.69      396.87     22.41 o 
   1   2  13      156.62      149.69     15.26 o 
   2   2  13       39.58       41.49     17.05 o 
   3   2  13        1.06      -28.24     28.24 o 
  -7   3  13       84.64       75.68     22.45 o 
  -6   3  13        4.80       -8.01     10.58 o 
  -5   3  13        6.66       -2.75      9.29 o 
  -4   3  13        0.33       -6.21     11.08 o 
  -3   3  13      104.28       96.44     15.31 o 
  -2   3  13      393.47      392.14     21.64 o 
  -1   3  13      552.19      588.60     24.19 o 
   0   3  13      657.37      656.06     24.06 o 
   1   3  13      521.01      541.43     26.25 o 
   2   3  13      360.35      363.68     33.21 o 
  -6   4  13      445.35      456.83     22.55 o 
  -5   4  13      475.19      496.83     23.84 o 
  -4   4  13      444.84      411.75     24.54 o 
  -3   4  13      188.69      177.65     17.94 o 
  -2   4  13      125.49      116.78     15.30 o 
  -1   4  13       41.23       25.70     11.28 o 
   0   4  13        9.81       -7.68      9.37 o 
   1   4  13      103.04       99.89     13.42 o 
  -6   5  13       74.07       92.27     14.41 o 
  -5   5  13      225.85      242.39     21.60 o 
  -4   5  13      193.42      201.26     19.61 o 
  -3   5  13      389.51      393.13     23.16 o 
  -2   5  13      826.81      857.54     29.68 o 
  -1   5  13      631.05      666.59     25.79 o 
   0   5  13      407.75      443.83     29.78 o 
  -4   6  13        0.00       -0.66     14.98 o 
  -3   6  13      117.25       76.14     26.55 o 
  -2   6  13      150.52      147.01     33.02 o 
  -3  -6  14      446.79      408.53     32.05 o 
  -2  -6  14      292.38      312.54     23.83 o 
  -1  -6  14      168.85      167.60     17.35 o 
   0  -6  14       67.82       88.37     21.39 o 
   1  -6  14        2.06       -0.39     14.77 o 
  -4  -5  14      214.10      238.25     22.79 o 
  -3  -5  14      201.87      201.05     24.20 o 
  -2  -5  14      206.20      224.03     19.58 o 
  -1  -5  14      298.56      331.25     25.00 o 
   0  -5  14      374.32      433.64     41.42 o 
   1  -5  14      403.77      415.63     32.89 o 
   2  -5  14      276.46      315.39     47.80 o 
  -5  -4  14      101.57      116.42     19.35 o 
  -4  -4  14      140.95      148.77     19.84 o 
  -3  -4  14       37.26       35.64     12.41 o 
  -2  -4  14       11.43        2.00     10.35 o 
  -1  -4  14        0.29        7.10     14.36 o 
   0  -4  14      100.45      136.16     42.99 o 
   1  -4  14      212.23      228.01     25.97 o 
   2  -4  14      255.21      319.01     29.02 o 
  -6  -3  14      108.12      120.22     20.60 o 
  -5  -3  14      282.36      297.65     25.11 o 
  -4  -3  14      409.79      409.35     22.90 o 
  -3  -3  14      316.42      315.03     20.08 o 
  -2  -3  14      310.39      334.59     29.90 o 
  -1  -3  14      378.48      403.16     30.72 o 
   0  -3  14      113.80      141.69     23.33 o 
   1  -3  14       70.20       48.18     16.84 o 
   2  -3  14       13.43       12.28     13.91 o 
  -6  -2  14        5.48        6.06     12.70 o 
  -5  -2  14        2.18       10.14     14.54 o 
  -4  -2  14       40.25       47.34     13.21 o 
  -3  -2  14      177.12      191.06     15.68 o 
  -2  -2  14      359.06      380.21     26.43 o 
  -1  -2  14      318.08      322.85     28.35 o 
   0  -2  14      644.41      644.89     35.18 o 
   1  -2  14      498.27      520.31     32.04 o 
   2  -2  14      418.06      410.01     32.27 o 
  -6  -1  14      191.41      231.64     21.42 o 
  -5  -1  14      184.24      194.18     17.41 o 
  -4  -1  14      272.06      283.15     17.73 o 
  -3  -1  14      127.80      116.55     16.77 o 
  -2  -1  14      104.25       93.09     15.36 o 
  -1  -1  14        0.18      -13.78     14.56 o 
   0  -1  14       77.53       78.45     15.88 o 
   1  -1  14      145.02      160.31     18.65 o 
   2  -1  14      287.64      327.74     26.03 o 
  -6   0  14       85.13       86.45     20.54 o 
  -5   0  14      265.97      276.94     19.86 o 
  -4   0  14      472.43      497.12     18.80 o 
  -3   0  14      715.49      716.56     28.95 o 
  -2   0  14      558.13      565.79     25.95 o 
  -1   0  14      402.44      408.17     22.67 o 
   0   0  14      428.30      402.71     24.48 o 
   1   0  14      157.49      135.48     27.07 o 
   2   0  14       40.38       38.70     14.53 o 
  -6   1  14       51.40       47.17     19.79 o 
  -5   1  14        4.12        0.86     10.58 o 
  -4   1  14       13.49       15.53     13.79 o 
  -3   1  14       52.31       44.51     14.32 o 
  -2   1  14      192.48      213.95     21.53 o 
  -1   1  14      398.90      427.21     26.14 o 
   0   1  14      552.90      566.96     28.23 o 
   1   1  14      490.25      503.99     48.77 o 
   2   1  14      283.19      285.57     21.65 o 
  -6   2  14      270.04      295.17     23.01 o 
  -5   2  14      190.83      197.31     16.03 o 
  -4   2  14      242.27      236.88     21.43 o 
  -3   2  14      178.17      173.80     19.03 o 
  -2   2  14      217.54      205.51     19.04 o 
  -1   2  14        4.64       -0.16     12.24 o 
   0   2  14       20.08        1.83     11.36 o 
   1   2  14      116.63      124.48     17.39 o 
  -6   3  14      100.50       69.03     33.65 o 
  -5   3  14      227.90      265.37     23.09 o 
  -4   3  14      243.45      235.02     21.38 o 
  -3   3  14      757.69      811.34     31.56 o 
  -2   3  14      504.48      510.07     25.58 o 
  -1   3  14      412.44      435.25     23.18 o 
   0   3  14      206.17      213.72     22.22 o 
  -5   4  14       34.98       27.38     15.29 o 
  -4   4  14        1.91      -12.86     12.86 o 
  -3   4  14        8.11      -10.78     11.22 o 
  -2   4  14       90.78       93.27     15.73 o 
  -1   4  14      209.56      239.94     31.76 o 
  -3  -4  15       82.47      110.44     16.19 o 
  -2  -4  15      167.39      178.51     26.13 o 
  -1  -4  15      199.87      235.23     28.34 o 
   0  -4  15      380.97      404.95     49.91 o 
  -4  -3  15      152.85      137.63     16.94 o 
  -3  -3  15       80.23       80.46     12.58 o 
  -2  -3  15       48.65       48.79     18.20 o 
  -1  -3  15        5.45        7.58     13.92 o 
   0  -3  15       19.09       37.25     16.33 o 
  -4  -2  15      257.70      271.90     19.92 o 
  -3  -2  15      356.13      314.49     26.91 o 
  -2  -2  15      293.33      282.36     28.58 o 
  -1  -2  15      327.36      307.51     29.09 o 
   0  -2  15      149.35      170.14     23.48 o 
   1  -2  15       52.73       28.63     24.01 o 
  -5  -1  15        0.08        4.99     11.83 o 
  -4  -1  15        3.15        8.06      9.27 o 
  -3  -1  15       39.36       59.35     15.48 o 
  -2  -1  15      171.30      180.24     19.75 o 
  -1  -1  15      241.60      246.77     24.66 o 
   0  -1  15      352.48      357.41     26.59 o 
  -5   0  15      229.49      239.08     18.18 o 
  -4   0  15      220.10      205.76     24.69 o 
  -3   0  15      200.33      190.77     23.60 o 
  -2   0  15      118.96       94.17     20.16 o 
  -1   0  15        0.62      -13.97     14.77 o 
   0   0  15       53.33       75.66     37.70 o 
  -4   1  15      225.32      240.72     22.64 o 
  -3   1  15      555.89      573.85     33.34 o 
  -2   1  15      261.14      309.52     25.44 o 
  -1   1  15      337.20      350.37     38.52 o 
  -4   2  15       15.18      -13.41     13.41 o 
  -3   2  15        0.54      -14.60     14.60 o 
  -2   2  15      103.42       69.65     26.81 o 
                                                 
